# Supplementary material for: The highly dynamic satellitomes of cultivated wheat species
Source: Ann Bot. 2024 Aug 30;134(6):975–92. doi: 10.1093/aob/mcae132 (PMC11687632; doi:10.1093/aob/mcae132)
Supplement: mcae132_suppl_Supplementary_Table_S2 [file mcae132_suppl_supplementary_table_s2.xlsx]

## Sheet: Table S2
Table S2. SatDNA families previously published in other studies. Each sheet shows the BLAST result for a individual satDNA family of Triticum turgidum.
Link to NCBI Blast-Tool (BLASTn):	https://blast.ncbi.nlm.nih.gov/Blast.cgi?PROGRAM=blastn&PAGE_TYPE=BlastSearch&LINK_LOC=blasthome
Description: list of significant alignments
Scientific Name: scientific name of the species where the sequence is described.
Max Score: the highest alignment score calculated from the sum of the rewards for matched nucleotides and penalities for mismatches and gaps.
Total Score: the sum of alignment scores of all segments from the same subject sequence.
Query cover: the percent of the query length that is included in the aligned segments.
E-value: the number of alignments expected by chance with the calculated score or better. The expect value is the default sorting metric; for significant alignments the E value should be very close to zero.
Per. Identiti: the highest percent identity for a set of aligned segments to the same subject sequence.
Acc. Len: the number of nucleotides or amino acids in the result sequence identified by the accession number.
Accession: a unique identifier assigned to records in the NCBI databases
Reference/Bibliography

## Sheet: TtuSat01
Description	Scientific Name	Max Score	Total Score	Query cover	E-value	Per. Identiti	Acc. Len	Accession	Reference
Aegilops crassa clone CL8 satellite sequence	Aegilops crassa	944	944	0.96	0	96.83	584	ON872673.1	Kroupin, P. Y., Badaeva, E. D., Sokolova, V. M., Chikida, N. N., Belousova, M. K., Surzhikov, S. A., ... & Divashuk, M. G. (2023). Corrigendum: Aegilops crassa Boiss. repeatome characterized using low-coverage NGS as a source of new FISH markers: Application in phylogenetic studies of the Triticeae. Frontiers in Plant Science, 14, 1207880.

## Sheet: TtuSat02
Description	Scientific Name	Max Score	Total Score	Query cover	E-value	Per. Identiti	Acc. Len	Accession	Reference
Hordeum chilense satellite DNA, p147-1716	Hordeum chil...	185	455	1	2e-42	94.92	353	AJ517290.4	Contento, A., Heslop-Harrison, J. S., & Schwarzacher, T. (2005). Diversity of a major repetitive DNA sequence in diploid and polyploid Triticeae. Cytogenetic and Genome Research, 109(1-3), 34-42.
Hordeum bulbosum satellite DNA, p147-3711	Hordeum bulb...	185	511	0.98	2e-42	96.43	351	AJ517288.3	Contento, A., Heslop-Harrison, J. S., & Schwarzacher, T. (2005). Diversity of a major repetitive DNA sequence in diploid and polyploid Triticeae. Cytogenetic and Genome Research, 109(1-3), 34-42.
Avena sativa satellite DNA, p25208-2022	Avena sativa	180	180	1	7e-41	94.07	185	AJ517286.4	Contento, A., Heslop-Harrison, J. S., & Schwarzacher, T. (2005). Diversity of a major repetitive DNA sequence in diploid and polyploid Triticeae. Cytogenetic and Genome Research, 109(1-3), 34-42.
Triticum aestivum clone pTa-835 FISH-positive repetitive sequence	Triticum aes...	176	330	0.98	1e-39	93.97	513	KC290898.1	Komuro, S., Endo, R., Shikata, K., & Kato, A. (2013). Genomic and chromosomal distribution patterns of various repeated DNA sequences in wheat revealed by a fluorescence in situ hybridization procedure. Genome, 56(3), 131-137.
Aegilops umbellulata satellite DNA, p25208-157	Aegilops umb...	169	169	0.97	2e-37	93.04	185	AJ517276.4	Contento, A., Heslop-Harrison, J. S., & Schwarzacher, T. (2005). Diversity of a major repetitive DNA sequence in diploid and polyploid Triticeae. Cytogenetic and Genome Research, 109(1-3), 34-42.
Triticum aestivum satellite DNA, p25208-1719	Triticum aes...	165	165	0.98	2e-36	92.24	185	AJ517265.4	Contento, A., Heslop-Harrison, J. S., & Schwarzacher, T. (2005). Diversity of a major repetitive DNA sequence in diploid and polyploid Triticeae. Cytogenetic and Genome Research, 109(1-3), 34-42.
Aegilops squarrosa satellite DNA, p25208-1315	Aegilops tau...	165	165	1	2e-36	91.53	185	AJ517261.4	Contento, A., Heslop-Harrison, J. S., & Schwarzacher, T. (2005). Diversity of a major repetitive DNA sequence in diploid and polyploid Triticeae. Cytogenetic and Genome Research, 109(1-3), 34-42.
Triticum aestivum satellite DNA, p25147-2322	Triticum aes...	163	163	1	7e-36	91.53	236	AJ517253.4	Contento, A., Heslop-Harrison, J. S., & Schwarzacher, T. (2005). Diversity of a major repetitive DNA sequence in diploid and polyploid Triticeae. Cytogenetic and Genome Research, 109(1-3), 34-42.
Aegilops squarrosa satellite DNA, p25208-1517	Aegilops tau...	163	234	1	7e-36	91.53	185	AJ517263.4	Contento, A., Heslop-Harrison, J. S., & Schwarzacher, T. (2005). Diversity of a major repetitive DNA sequence in diploid and polyploid Triticeae. Cytogenetic and Genome Research, 109(1-3), 34-42.
Triticum aestivum clone pTa-505 FISH-positive repetitive sequence	Triticum aes...	161	318	1	3e-35	91.53	820	KC290897.1	Komuro, S., Endo, R., Shikata, K., & Kato, A. (2013). Genomic and chromosomal distribution patterns of various repeated DNA sequences in wheat revealed by a fluorescence in situ hybridization procedure. Genome, 56(3), 131-137.
Hordeum bulbosum satellite DNA, p25208-032	Hordeum bulb...	159	159	0.98	1e-34	91.38	185	AJ517240.4	Contento, A., Heslop-Harrison, J. S., & Schwarzacher, T. (2005). Diversity of a major repetitive DNA sequence in diploid and polyploid Triticeae. Cytogenetic and Genome Research, 109(1-3), 34-42.
Secale cereale satellite DNA, p25208-2325	Secale cereale	158	158	1	3e-34	90.68	191	AJ517267.4	Contento, A., Heslop-Harrison, J. S., & Schwarzacher, T. (2005). Diversity of a major repetitive DNA sequence in diploid and polyploid Triticeae. Cytogenetic and Genome Research, 109(1-3), 34-42.
Triticum monococcum satellite DNA, p10642-133	Triticum mon...	158	158	1	3e-34	90.68	200	AJ517258.4	Contento, A., Heslop-Harrison, J. S., & Schwarzacher, T. (2005). Diversity of a major repetitive DNA sequence in diploid and polyploid Triticeae. Cytogenetic and Genome Research, 109(1-3), 34-42.
Aegilops squarrosa satellite DNA, p25147-2524	Aegilops tau...	158	270	1	3e-34	90.68	236	AJ517249.4	Contento, A., Heslop-Harrison, J. S., & Schwarzacher, T. (2005). Diversity of a major repetitive DNA sequence in diploid and polyploid Triticeae. Cytogenetic and Genome Research, 109(1-3), 34-42.
Aegilops squarrosa satellite DNA, p25208-1416	Aegilops tau...	156	156	0.91	1e-33	92.59	185	AJ517262.4	Contento, A., Heslop-Harrison, J. S., & Schwarzacher, T. (2005). Diversity of a major repetitive DNA sequence in diploid and polyploid Triticeae. Cytogenetic and Genome Research, 109(1-3), 34-42.
Leymus mollis satellite DNA, p2542-167	Leymus mollis	154	154	0.88	4e-33	93.27	118	AJ517245.1	Contento, A., Heslop-Harrison, J. S., & Schwarzacher, T. (2005). Diversity of a major repetitive DNA sequence in diploid and polyploid Triticeae. Cytogenetic and Genome Research, 109(1-3), 34-42.
Hordeum brachyantherum satellite DNA, p10642-188	Hordeum brac...	152	152	1	2e-32	89.83	318	AJ517236.4	Contento, A., Heslop-Harrison, J. S., & Schwarzacher, T. (2005). Diversity of a major repetitive DNA sequence in diploid and polyploid Triticeae. Cytogenetic and Genome Research, 109(1-3), 34-42.
Secale vavilovii satellite DNA, p42-237	Secale cerea...	150	301	1	6e-32	93.14	235	AJ517292.4	Contento, A., Heslop-Harrison, J. S., & Schwarzacher, T. (2005). Diversity of a major repetitive DNA sequence in diploid and polyploid Triticeae. Cytogenetic and Genome Research, 109(1-3), 34-42.
Secale vavilovii satellite DNA, p25208-182	Secale cerea...	150	150	0.96	6e-32	90.35	185	AJ517269.4	Contento, A., Heslop-Harrison, J. S., & Schwarzacher, T. (2005). Diversity of a major repetitive DNA sequence in diploid and polyploid Triticeae. Cytogenetic and Genome Research, 109(1-3), 34-42.
Aegilops umbellulata satellite DNA, p25208-168	Aegilops umb...	150	150	1	6e-32	89.83	184	AJ517277.4	Contento, A., Heslop-Harrison, J. S., & Schwarzacher, T. (2005). Diversity of a major repetitive DNA sequence in diploid and polyploid Triticeae. Cytogenetic and Genome Research, 109(1-3), 34-42.
Secale cereale satellite DNA, p25147-1918	Secale cereale	148	148	0.85	2e-31	93.07	117	AJ517254.1	Contento, A., Heslop-Harrison, J. S., & Schwarzacher, T. (2005). Diversity of a major repetitive DNA sequence in diploid and polyploid Triticeae. Cytogenetic and Genome Research, 109(1-3), 34-42.
Hordeum chilense satellite DNA, p147-4115	Hordeum chil...	147	284	1	7e-31	88.98	354	AJ517289.4	Contento, A., Heslop-Harrison, J. S., & Schwarzacher, T. (2005). Diversity of a major repetitive DNA sequence in diploid and polyploid Triticeae. Cytogenetic and Genome Research, 109(1-3), 34-42.
T.aestivum telomere-associated DNA (clone PSR2152)	Triticum aes...	145	145	0.99	3e-30	88.98	461	Z75561.1	Mao, L., Devos, K. M., Zhu, L., & Gale, M. D. (1997). Cloning and genetic mapping of wheat telomere-associated sequences. Molecular and General Genetics MGG, 254, 584-591.
Leymus mollis satellite DNA, p2542-189	Leymus mollis	143	143	0.88	1e-29	91.35	118	AJ517246.1	Contento, A., Heslop-Harrison, J. S., & Schwarzacher, T. (2005). Diversity of a major repetitive DNA sequence in diploid and polyploid Triticeae. Cytogenetic and Genome Research, 109(1-3), 34-42.
Hordeum brachyantherum satellite DNA, p2542-2415	Hordeum brac...	143	143	0.83	1e-29	92.86	118	AJ517228.1	Contento, A., Heslop-Harrison, J. S., & Schwarzacher, T. (2005). Diversity of a major repetitive DNA sequence in diploid and polyploid Triticeae. Cytogenetic and Genome Research, 109(1-3), 34-42.
Thinopyrum bessarabicum clone CL64 satellite sequence	Thinopyrum b...	139	139	0.66	1e-28	98.72	118	ON872682.1	Kroupin, P. Y., Badaeva, E. D., Sokolova, V. M., Chikida, N. N., Belousova, M. K., Surzhikov, S. A., ... & Divashuk, M. G. (2023). Corrigendum: Aegilops crassa Boiss. repeatome characterized using low-coverage NGS as a source of new FISH markers: Application in phylogenetic studies of the Triticeae. Frontiers in Plant Science, 14, 1207880.
Hordeum bulbosum satellite DNA, p25147-1413	Hordeum bulb...	135	135	0.79	2e-27	92.55	118	AJ517233.1	Contento, A., Heslop-Harrison, J. S., & Schwarzacher, T. (2005). Diversity of a major repetitive DNA sequence in diploid and polyploid Triticeae. Cytogenetic and Genome Research, 109(1-3), 34-42.
Aegilops umbellulata satellite DNA, p2542-091	Aegilops umb...	135	135	0.82	2e-27	91.75	118	AJ517272.1	Contento, A., Heslop-Harrison, J. S., & Schwarzacher, T. (2005). Diversity of a major repetitive DNA sequence in diploid and polyploid Triticeae. Cytogenetic and Genome Research, 109(1-3), 34-42.
Aegilops umbellulata satellite DNA, p25147-135	Aegilops umb...	126	126	0.83	1e-24	89.8	118	AJ517274.1	Contento, A., Heslop-Harrison, J. S., & Schwarzacher, T. (2005). Diversity of a major repetitive DNA sequence in diploid and polyploid Triticeae. Cytogenetic and Genome Research, 109(1-3), 34-42.
Hordeum bulbosum satellite DNA, p25208-021	Hordeum bulb...	106	106	0.66	1e-18	91.14	118	AJ517239.1	Contento, A., Heslop-Harrison, J. S., & Schwarzacher, T. (2005). Diversity of a major repetitive DNA sequence in diploid and polyploid Triticeae. Cytogenetic and Genome Research, 109(1-3), 34-42.
Aegilops crassa clone CL187 satellite sequence	Aegilops crassa	93.5	93.5	0.42	1e-14	100	0 118	ON872675.1	Kroupin, P. Y., Badaeva, E. D., Sokolova, V. M., Chikida, N. N., Belousova, M. K., Surzhikov, S. A., ... & Divashuk, M. G. (2023). Corrigendum: Aegilops crassa Boiss. repeatome characterized using low-coverage NGS as a source of new FISH markers: Application in phylogenetic studies of the Triticeae. Frontiers in Plant Science, 14, 1207880.

## Sheet: TtuSat04
Description	Scientific Name	Max Score	Total Score	Query cover	E-value	Per. Identiti	Acc. Len	Accession	Reference
Hordeum vulgare clone pHv-1468 repeat region	Hordeum vulgare	473	1113	0.99	1e-128	92.24	807	HQ213963.1	Kato, A. (2011). High-density fluorescence in situ hybridization signal detection on barley (Hordeum vulgare L.) chromosomes with improved probe screening and reprobing procedures. Genome, 54(2), 151-159.
Triticum aestivum clone pTa-173 FISH-positive repetitive sequence	Triticum aes...	470	1035	0.99	1e-127	92.19	740	KC290893.1	Komuro, S., Endo, R., Shikata, K., & Kato, A. (2013). Genomic and chromosomal distribution patterns of various repeated DNA sequences in wheat revealed by a fluorescence in situ hybridization procedure. Genome, 56(3), 131-137.
Aegilops squarrosa repetitive DNA sequence	Aegilops tau...	448	896	0.98	7e-121	90.99	1015	D30736.1	Nagaki, K., Tsujimoto, H., Isono, K., & Sasakuma, T. (1995). Molecular characterization of a tandem repeat, Afa family, and its distribution among Triticeae. Genome, 38(3), 479-486.
Hordeum vulgare clone pHv-1631 repeat region	Hordeum vulgare	425	915	0.98	3e-114	89.79	740	HQ213964.1	Kato, A. (2011). High-density fluorescence in situ hybridization signal detection on barley (Hordeum vulgare L.) chromosomes with improved probe screening and reprobing procedures. Genome, 54(2), 151-159.
Elymus trachycaulus DNA, species specific tandem repeat sequence	Elymus trach...	418	946	0.99	5e-112	89.05	1017	AB003692.1	Nagaki, K., Tsujimoto, H., & Sasakuma, T. (1998). H genome specific repetitive sequence, pEt2, of Elymus trachycaulus in part of Afa family of Triticeae. Genome, 41(1), 134-136.
Hordeum vulgare clone pHv-1390 repeat region	Hordeum vulgare	414	543	0.98	7e-111	89.22	627	HQ213962.1	Kato, A. (2011). High-density fluorescence in situ hybridization signal detection on barley (Hordeum vulgare L.) chromosomes with improved probe screening and reprobing procedures. Genome, 54(2), 151-159.
Hordeum vulgare clone pHv-874 repeat region	Hordeum vulgare	414	565	0.98	7e-111	89.22	667	HQ213961.1	Kato, A. (2011). High-density fluorescence in situ hybridization signal detection on barley (Hordeum vulgare L.) chromosomes with improved probe screening and reprobing procedures. Genome, 54(2), 151-159.
Hordeum vulgare clone pHv-496 repeat region	Hordeum vulgare	414	600	0.99	7e-111	88.99	711	HQ213959.1	Kato, A. (2011). High-density fluorescence in situ hybridization signal detection on barley (Hordeum vulgare L.) chromosomes with improved probe screening and reprobing procedures. Genome, 54(2), 151-159.
Hordeum vulgare clone pHv-1123 repeat region	Hordeum vulgare	412	412	0.98	2e-110	89.16	852	HM536207.1	Kato, A. (2011). High-density fluorescence in situ hybridization signal detection on barley (Hordeum vulgare L.) chromosomes with improved probe screening and reprobing procedures. Genome, 54(2), 151-159.
Hordeum vulgare clone pHv-580 repeat region	Hordeum vulgare	407	664	0.98	1e-108	88.86	689	HQ213960.1	Kato, A. (2011). High-density fluorescence in situ hybridization signal detection on barley (Hordeum vulgare L.) chromosomes with improved probe screening and reprobing procedures. Genome, 54(2), 151-159.
Hordeum vulgare clone pHv-1982 repeat region	Hordeum vulgare	405	757	0.98	4e-108	89.02	803	HQ213965.1	Kato, A. (2011). High-density fluorescence in situ hybridization signal detection on barley (Hordeum vulgare L.) chromosomes with improved probe screening and reprobing procedures. Genome, 54(2), 151-159.
A.squarrosa repetitive DNA	Aegilops tau...	405	405	0.85	4e-108	92.07	326	Z54370.1	Busch, W., Herrmann, R. G., & Hohmann, U. (1996). Repeated DNA sequences isolated by microdissection. II. Comparative analysis in Hordeum vulgare and Triticum aestivum. Theoretical and applied genetics, 93, 164-171.
Triticum urartu DNA, tandem repetitive Afa-family sequence,...	Triticum urartu	375	510	0.98	3e-99	94.98	337	AB003262.1	Nagaki, K., Tsujimoto, H., & Sasakuma, T. (1998). H genome specific repetitive sequence, pEt2, of Elymus trachycaulus in part of Afa family of Triticeae. Genome, 41(1), 134-136.
Triticum urartu DNA, tandem repetitive Afa-family sequence,...	Triticum urartu	374	502	0.98	1e-98	94.98	336	AB003261.1	Nagaki, K., Tsujimoto, H., & Sasakuma, T. (1998). H genome specific repetitive sequence, pEt2, of Elymus trachycaulus in part of Afa family of Triticeae. Genome, 41(1), 134-136.
Triticum urartu DNA, tandem repetitive Afa-family sequence,...	Triticum urartu	372	517	0.97	4e-98	95.3	337	AB003259.1	Nagaki, K., Tsujimoto, H., & Sasakuma, T. (1998). H genome specific repetitive sequence, pEt2, of Elymus trachycaulus in part of Afa family of Triticeae. Genome, 41(1), 134-136.
Aegilops triuncialis var. triuncialis DNA, Afa-family tandem...	Aegilops tri...	370	370	0.7	1e-97	94.56	337	AB003257.1	Nagaki, K., Tsujimoto, H., & Sasakuma, T. (1998). H genome specific repetitive sequence, pEt2, of Elymus trachycaulus in part of Afa family of Triticeae. Genome, 41(1), 134-136.
Psathyrostachys juncea DNA, tandem repetitive Afa-family...	Psathyrostac...	368	487	0.97	5e-97	94.56	333	AB022724.1	Nagaki, K., Tsujimoto, H., & Sasakuma, T. (1998). H genome specific repetitive sequence, pEt2, of Elymus trachycaulus in part of Afa family of Triticeae. Genome, 41(1), 134-136.
H.vulgare repetitive DNA	Hordeum vulg...	364	364	0.85	7e-96	89.69	323	Z54372.1	Busch, W., Herrmann, R. G., & Hohmann, U. (1996). Repeated DNA sequences isolated by microdissection. II. Comparative analysis in Hordeum vulgare and Triticum aestivum. Theoretical and applied genetics, 93, 164-171.
H.vulgare repetitive DNA	Hordeum vulg...	359	359	0.85	3e-94	89.04	328	Z54373.1	Busch, W., Herrmann, R. G., & Hohmann, U. (1996). Repeated DNA sequences isolated by microdissection. II. Comparative analysis in Hordeum vulgare and Triticum aestivum. Theoretical and applied genetics, 93, 164-171.
Triticum aestivum clone pTa-s53 FISH-positive repetitive sequence	Triticum aes...	351	548	1	5e-92	85.47	587	KC290895.1	Komuro, S., Endo, R., Shikata, K., & Kato, A. (2013). Genomic and chromosomal distribution patterns of various repeated DNA sequences in wheat revealed by a fluorescence in situ hybridization procedure. Genome, 56(3), 131-137.
Triticum urartu DNA, tandem repetitive Afa-family sequence,...	Triticum urartu	346	346	0.7	3e-90	92.89	334	AB003263.1	Nagaki, K., Tsujimoto, H., & Sasakuma, T. (1998). H genome specific repetitive sequence, pEt2, of Elymus trachycaulus in part of Afa family of Triticeae. Genome, 41(1), 134-136.
H.vulgare repetitive DNA	Hordeum vulg...	344	344	0.85	9e-90	88.28	324	Z54374.1	Busch, W., Herrmann, R. G., & Hohmann, U. (1996). Repeated DNA sequences isolated by microdissection. II. Comparative analysis in Hordeum vulgare and Triticum aestivum. Theoretical and applied genetics, 93, 164-171.
Triticum aestivum clone pTa-535 FISH-positive repetitive sequence	Triticum aes...	340	340	0.94	1e-88	85.85	640	KC290894.1	Komuro, S., Endo, R., Shikata, K., & Kato, A. (2013). Genomic and chromosomal distribution patterns of various repeated DNA sequences in wheat revealed by a fluorescence in situ hybridization procedure. Genome, 56(3), 131-137.
Leymus racemosus DNA, tandem repetitive Afa-family sequence,...	Leymus racem...	337	484	0.99	2e-87	92.41	336	AB022727.1	Nagaki, K., Kishii, M., Tsujimoto, H., & Sasakuma, T. (1999). Tandem repetitive Afa-family sequences from Leymus racemosus and Psathyrostachys juncea (Poaceae). Genome, 42(6), 1258-1260.
Thinopyrum bessarabicum clone CL97 satellite sequence	Thinopyrum b...	331	537	0.99	7e-86	94.06	337	ON872687.1	Kroupin, P. Y., Badaeva, E. D., Sokolova, V. M., Chikida, N. N., Belousova, M. K., Surzhikov, S. A., ... & Divashuk, M. G. (2023). Corrigendum: Aegilops crassa Boiss. repeatome characterized using low-coverage NGS as a source of new FISH markers: Application in phylogenetic studies of the Triticeae. Frontiers in Plant Science, 14, 1207880.
Psathyrostachys juncea DNA, tandem repetitive Afa-family...	Psathyrostac...	331	478	0.99	7e-86	91.98	336	AB022725.1	Nagaki, K., Kishii, M., Tsujimoto, H., & Sasakuma, T. (1999). Tandem repetitive Afa-family sequences from Leymus racemosus and Psathyrostachys juncea (Poaceae). Genome, 42(6), 1258-1260.
Leymus racemosus DNA, tandem repetitive Afa-family sequence,...	Leymus racem...	329	471	0.98	3e-85	91.95	334	AB022729.1	Nagaki, K., Kishii, M., Tsujimoto, H., & Sasakuma, T. (1999). Tandem repetitive Afa-family sequences from Leymus racemosus and Psathyrostachys juncea (Poaceae). Genome, 42(6), 1258-1260.
Aegilops crassa clone CL3 satellite sequence	Aegilops crassa	320	491	0.99	2e-82	93.52	339	ON872662.1	Kroupin, P. Y., Badaeva, E. D., Sokolova, V. M., Chikida, N. N., Belousova, M. K., Surzhikov, S. A., ... & Divashuk, M. G. (2023). Corrigendum: Aegilops crassa Boiss. repeatome characterized using low-coverage NGS as a source of new FISH markers: Application in phylogenetic studies of the Triticeae. Frontiers in Plant Science, 14, 1207880.
Triticum urartu DNA, tandem repetitive Afa-family sequence,...	Triticum urartu	320	320	0.7	2e-82	90.79	327	AB003260.1	Nagaki, K., Tsujimoto, H., & Sasakuma, T. (1998). H genome specific repetitive sequence, pEt2, of Elymus trachycaulus in part of Afa family of Triticeae. Genome, 41(1), 134-136.
Aegilops triuncialis var. triuncialis DNA, Afa-family tandem...	Aegilops tri...	320	449	0.98	2e-82	90.79	337	AB003256.1	Nagaki, K., Tsujimoto, H., & Sasakuma, T. (1998). H genome specific repetitive sequence, pEt2, of Elymus trachycaulus in part of Afa family of Triticeae. Genome, 41(1), 134-136.
Aegilops triuncialis var. triuncialis DNA, Afa-family tandem...	Aegilops tri...	320	449	0.98	2e-82	90.83	337	AB003255.1	Nagaki, K., Tsujimoto, H., & Sasakuma, T. (1998). H genome specific repetitive sequence, pEt2, of Elymus trachycaulus in part of Afa family of Triticeae. Genome, 41(1), 134-136.

## Sheet: TtuSat05
Description	Scientific Name	Max Score	Total Score	Query cover	E-value	Per. Identiti	Acc. Len	Accession	Reference
Pseudoroegneria spicata voucher VNIISB KP-1 satellite CL82...	Pseudoroegne...	300	300	0.72	3e-76	81.62	503	OR800793.1	Kroupin, P. Y., Badaeva, E. D., Sokolova, V. M., Chikida, N. N., Belousova, M. K., Surzhikov, S. A., ... & Divashuk, M. G. (2023). Corrigendum: Aegilops crassa Boiss. repeatome characterized using low-coverage NGS as a source of new FISH markers: Application in phylogenetic studies of the Triticeae. Frontiers in Plant Science, 14, 1207880.

## Sheet: TtuSat06
Description	Scientific Name	Max Score	Total Score	Query cover	E-value	Per. Identiti	Acc. Len	Accession	Reference
Aegilops crassa clone CL162 satellite sequence	Aegilops crassa	974	1104	0.99	0	96.76	661	ON872680.1	Kroupin, P. Y., Badaeva, E. D., Sokolova, V. M., Chikida, N. N., Belousova, M. K., Surzhikov, S. A., ... & Divashuk, M. G. (2023). Corrigendum: Aegilops crassa Boiss. repeatome characterized using low-coverage NGS as a source of new FISH markers: Application in phylogenetic studies of the Triticeae. Frontiers in Plant Science, 14, 1207880.
Thinopyrum bessarabicum clone CL148 satellite sequence	Thinopyrum b...	935	1108	1	0	96.48	662	ON872688.1	Kroupin, P. Y., Badaeva, E. D., Sokolova, V. M., Chikida, N. N., Belousova, M. K., Surzhikov, S. A., ... & Divashuk, M. G. (2023). Corrigendum: Aegilops crassa Boiss. repeatome characterized using low-coverage NGS as a source of new FISH markers: Application in phylogenetic studies of the Triticeae. Frontiers in Plant Science, 14, 1207880.
Agropyron cristatum clone ACRI_TR_CL80 satellite sequence	Agropyron cr...	929	1995	0.98	0	92.97	2933	MG323513.1	Said, M., Hřibová, E., Danilova, T. V., Karafiátová, M., Čížková, J., Friebe, B., ... & Vrána, J. (2018). The Agropyron cristatum karyotype, chromosome structure and cross-genome homoeology as revealed by fluorescence in situ hybridization with tandem repeats and wheat single-gene probes. Theoretical and Applied Genetics, 131, 2213-2227.
Deschampsia antarctica satellite D15 sequence	Deschampsia ...	518	518	0.88	1e-141	82.68	661	MT548075.1	González, M. L., Chiapella, J., Topalian, J., & Urdampilleta, J. D. (2020). Genomic differentiation of Deschampsia antarctica and D. cespitosa (Poaceae) based on satellite DNA. Botanical Journal of the Linnean Society, 194(3), 326-341.

## Sheet: TtuSat07
Description	Scientific Name	Max Score	Total Score	Query cover	E-value	Per. Identiti	Acc. Len	Accession	Reference
Aegilops crassa clone CL131 satellite sequence	Aegilops crassa	490	490	0.97	1e-133	93.87	334	ON872663.1	Kroupin, P. Y., Badaeva, E. D., Sokolova, V. M., Chikida, N. N., Belousova, M. K., Surzhikov, S. A., ... & Divashuk, M. G. (2023). Corrigendum: Aegilops crassa Boiss. repeatome characterized using low-coverage NGS as a source of new FISH markers: Application in phylogenetic studies of the Triticeae. Frontiers in Plant Science, 14, 1207880.
Thinopyrum bessarabicum clone CL149 satellite sequence	Thinopyrum b...	473	473	0.93	1e-128	93.95	333	ON872689.1	Kroupin, P. Y., Badaeva, E. D., Sokolova, V. M., Chikida, N. N., Belousova, M. K., Surzhikov, S. A., ... & Divashuk, M. G. (2023). Corrigendum: Aegilops crassa Boiss. repeatome characterized using low-coverage NGS as a source of new FISH markers: Application in phylogenetic studies of the Triticeae. Frontiers in Plant Science, 14, 1207880.
Triticum aestivum clone pTa-465 FISH-positive repetitive sequence	Triticum aes...	438	698	1	4e-118	92.79	825	KC290905.1	Komuro, S., Endo, R., Shikata, K., & Kato, A. (2013). Genomic and chromosomal distribution patterns of various repeated DNA sequences in wheat revealed by a fluorescence in situ hybridization procedure. Genome, 56(3), 131-137.

## Sheet: TtuSat08
Description	Scientific Name	Max Score	Total Score	Query cover	E-value	Per. Identiti	Acc. Len	Accession	Reference
Triticum aestivum clone pTa-535 FISH-positive repetitive sequence	Triticum aes...	516	912	0.99	2e-141	93.88	640	KC290894.1	Komuro, S., Endo, R., Shikata, K., & Kato, A. (2013). Genomic and chromosomal distribution patterns of various repeated DNA sequences in wheat revealed by a fluorescence in situ hybridization procedure. Genome, 56(3), 131-137.
Triticum aestivum clone pTa-s53 FISH-positive repetitive sequence	Triticum aes...	436	816	1	1e-117	90.63	587	KC290895.1	Komuro, S., Endo, R., Shikata, K., & Kato, A. (2013). Genomic and chromosomal distribution patterns of various repeated DNA sequences in wheat revealed by a fluorescence in situ hybridization procedure. Genome, 56(3), 131-137.
Aegilops crassa clone CL3 satellite sequence	Aegilops crassa	294	294	0.53	9e-75	95.63	339	ON872662.1	Kroupin, P. Y., Badaeva, E. D., Sokolova, V. M., Chikida, N. N., Belousova, M. K., Surzhikov, S. A., ... & Divashuk, M. G. (2023). Corrigendum: Aegilops crassa Boiss. repeatome characterized using low-coverage NGS as a source of new FISH markers: Application in phylogenetic studies of the Triticeae. Frontiers in Plant Science, 14, 1207880.
Leymus racemosus DNA, tandem repetitive Afa-family sequence,...	Leymus racem...	291	291	0.77	1e-73	86.47	335	AB022730.1	Nagaki, K., Kishii, M., Tsujimoto, H., & Sasakuma, T. (1999). Tandem repetitive Afa-family sequences from Leymus racemosus and Psathyrostachys juncea (Poaceae). Genome, 42(6), 1258-1260.
Leymus racemosus DNA, tandem repetitive Afa-family sequence,...	Leymus racem...	274	274	0.72	1e-68	86.61	335	AB022731.1	Nagaki, K., Kishii, M., Tsujimoto, H., & Sasakuma, T. (1999). Tandem repetitive Afa-family sequences from Leymus racemosus and Psathyrostachys juncea (Poaceae). Genome, 42(6), 1258-1260.
Elymus trachycaulus DNA, species specific tandem repeat sequence	Elymus trach...	272	272	0.95	4e-68	82.12	1017	AB003692.1	Nagaki, K., Tsujimoto, H., & Sasakuma, T. (1998). H genome specific repetitive sequence, pEt2, of Elymus trachycaulus in part of Afa family of Triticeae. Genome, 41(1), 134-136.
Psathyrostachys juncea DNA, tandem repetitive Afa-family...	Psathyrostac...	257	257	0.8	1e-63	83.57	337	AB022723.1	Nagaki, K., Kishii, M., Tsujimoto, H., & Sasakuma, T. (1999). Tandem repetitive Afa-family sequences from Leymus racemosus and Psathyrostachys juncea (Poaceae). Genome, 42(6), 1258-1260.
Aegilops speltoides DNA, tandem repetitive Afa-family sequence...	Aegilops spe...	224	224	0.61	1e-53	85.85	214	AB003243.1	Nagaki, K., Tsujimoto, H., & Sasakuma, T. (1998). H genome specific repetitive sequence, pEt2, of Elymus trachycaulus in part of Afa family of Triticeae. Genome, 41(1), 134-136.

## Sheet: TtuSat10
Description	Scientific Name	Max Score	Total Score	Query cover	E-value	Per. Identiti	Acc. Len	Accession	Reference
Aegilops crassa clone CL193 satellite sequence	Aegilops crassa	880	880	0.95	0	99.59	504	ON872676.1	Kroupin, P. Y., Badaeva, E. D., Sokolova, V. M., Chikida, N. N., Belousova, M. K., Surzhikov, S. A., ... & Divashuk, M. G. (2023). Corrigendum: Aegilops crassa Boiss. repeatome characterized using low-coverage NGS as a source of new FISH markers: Application in phylogenetic studies of the Triticeae. Frontiers in Plant Science, 14, 1207880.
Elymus libanoticus clone StLIB98 satellite sequence	Elymus liban...	558	558	0.88	5e-154	89.26	503	OL685354.1	Namei,Y. and Yonghong,Z.; Direct Submission

## Sheet: TtuSat11
Description	Scientific Name	Max Score	Total Score	Query cover	E-value	Per. Identiti	Acc. Len	Accession	Reference
Agropyron cristatum clone ACRI_TR_CL80 satellite sequence	Agropyron cr...	172	172	0.21	9e-38	90.23	2933	MG323513.1	Said, M., Hřibová, E., Danilova, T. V., Karafiátová, M., Čížková, J., Friebe, B., ... & Vrána, J. (2018). The Agropyron cristatum karyotype, chromosome structure and cross-genome homoeology as revealed by fluorescence in situ hybridization with tandem repeats and wheat single-gene probes. Theoretical and Applied Genetics, 131, 2213-2227.

[truncated: 7 more sheets: TtuSat12, TtuSat15, TtuSat16, TtuSat17, TtuSat21, TtuSat25, TtuSat30]
