# Supplementary material for: The highly dynamic satellitomes of cultivated wheat species
Source: Ann Bot. 2024 Aug 30;134(6):975–92. doi: 10.1093/aob/mcae132 (PMC11687632; doi:10.1093/aob/mcae132)
Supplement: mcae132_suppl_Supplementary_Table_S4 [file mcae132_suppl_supplementary_table_s4.xlsx]

## Sheet: BLAST HITS
satDNA	Hits
TtuSat01-589	79519
TtuSat02-118	8074
TtuSat03-403	27204
TtuSat04-338	29421
TtuSat05-503	4179
TtuSat06-663	20744
TtuSat07-333	8686
TtuSat08-343	11883
TtuSat09-653	1186
TtuSat10-504	12064
TtuSat11-620	2732
TtuSat12-178	5
TtuSat13-1463	1041
TtuSat14-44	4663
TtuSat15-206	15334
TtuSat16-323	1288
TtuSat17-567	2070
TtuSat18-319	126
TtuSat19-72	70
TtuSat20-1590	2354
TtuSat21-318	297
TtuSat22-322	509
TtuSat23-319	170
TtuSat24-889	573
TtuSat25-320	229
TtuSat26-732	563
TtuSat27-528	123
TtuSat28-175	164
TtuSat29-210	504
TtuSat30-543	414
TtuSat31-54	3

## Sheet: TtuSat01-589
TtuSat01-589
satDNA lenght 584 nt
Genome assembly analysis (Svevo.v1)
				CHROMOSOME POSITION
Chromosome	alignment length	alignment start	alignment end	start	end				FISH Signal
1A	588	1	587	392908956	392909541			Chromosome 1A
1A	591	1	589	56908358	56908947			Chromosome 1B
1A	589	1	589	85089581	85088994			Chromosome 2A
1A	587	1	587	27461012	27461597			Chromosome 2B
1A	589	1	589	545017851	545018437			Chromosome 3A
1A	591	1	589	89899318	89898730			Chromosome 3B
1A	590	1	589	108456017	108455430			Chromosome 4A
1A	589	1	589	576463362	576463949			Chromosome 4B
1A	589	1	589	354879051	354879632			Chromosome 5A
1A	587	1	587	34672605	34673186			Chromosome 5B
1A	589	1	589	49172950	49173532			Chromosome 6A
1A	589	1	589	181356798	181356216			Chromosome 6B
1A	589	1	589	34066326	34065745			Chromosome 7A
1A	590	1	589	444725111	444725694			Chromosome 7B
1A	590	1	589	496167536	496168118
1A	589	1	589	74640017	74640599
1A	589	1	589	280838823	280838241
1A	589	1	589	300537508	300536925
1A	583	1	583	383887095	383886519
1A	589	1	589	435042897	435042315
1A	589	1	589	511083534	511084116
1A	589	1	589	239777180	239776599
1A	587	1	587	139608589	139609170
1A	589	1	589	280457536	280458115
1A	590	1	589	23353134	23352551
1A	590	1	589	99431076	99431659
1A	589	1	589	204019769	204019187
1A	590	1	589	225625962	225625379
1A	589	1	589	349921419	349920836
1A	589	1	586	126743231	126743818
1A	587	1	587	144925387	144925967
1A	587	1	587	99185465	99186044
1A	591	1	589	138453777	138453195
1A	590	1	589	178179875	178179292
1A	587	1	587	200427016	200426437
1A	590	1	589	485473498	485474081
1A	589	1	589	502088505	502089087
1A	589	1	589	392409375	392409955
1A	591	1	589	123322934	123322350
1A	588	1	587	130442115	130442695
1A	589	1	587	248298007	248297426
1A	586	1	586	332125390	332124811
1A	589	1	589	522338255	522337673
1A	590	1	589	63547025	63546445
1A	589	1	589	115627194	115626613
1A	589	1	589	238026920	238027501
1A	589	1	589	305366807	305367388
1A	589	1	589	335529242	335529823
1A	589	1	589	388692406	388691826
1A	589	1	589	421614054	421613474
1A	590	1	589	483550119	483549538
1A	589	1	589	548061136	548060555
1A	592	1	589	574537667	574537086
1A	587	1	587	143878726	143879306
1A	587	1	587	281958505	281959085
1A	592	1	589	330226752	330226167
1A	587	1	587	336787658	336787078
1A	591	1	589	474801162	474801746
1A	589	1	589	22174243	22173661
1A	589	1	589	30911925	30911343
1A	589	1	589	103328320	103327738
1A	589	1	589	103600821	103601403
1A	589	1	589	113169419	113168837
1A	589	1	589	173239857	173239274
1A	590	1	589	211325534	211326117
1A	589	1	589	278365563	278366145
1A	589	1	589	304260358	304260940
1A	573	1	572	357750146	357749582
1A	589	1	589	361142915	361143497
1A	589	1	589	431291400	431291982
1A	587	1	587	473707506	473708085
1A	589	1	589	535265717	535265135
1A	589	1	589	566439034	566438452
1A	589	1	589	90992806	90992225
1A	589	1	589	318845026	318844445
1A	565	26	589	436472503	436473061
1A	584	1	584	499748901	499748327
1A	589	1	589	536413639	536413059
1A	587	1	587	203552874	203553454
1A	589	1	589	465491994	465492573
1A	586	1	586	515178935	515179511
1A	589	1	589	36826110	36826693
1A	589	1	589	46611684	46612266
1A	589	1	589	50561257	50561839
1A	590	1	589	51353586	51353004
1A	589	1	589	79716323	79715741
1A	591	1	589	255029230	255029813
1A	574	1	574	255273627	255274194
1A	589	1	589	284111756	284111173
1A	590	1	589	304247525	304246942
1A	589	1	589	346745646	346745064
1A	589	1	589	419117816	419117234
1A	590	1	589	446272196	446272778
1A	589	1	589	118649853	118650434
1A	589	1	589	141044673	141044092
1A	589	1	589	202831244	202830663
1A	589	1	589	332455244	332455825
1A	589	1	589	365667361	365666781
1A	588	1	588	373364991	373365572
1A	589	1	589	434877508	434878088
1A	589	1	589	465107893	465107312
1A	589	1	589	541465277	541465858
1A	587	3	589	46512450	46511870
1A	590	1	589	183036999	183037578
1A	589	1	589	201196595	201196017
1A	589	1	589	253596242	253595664
1A	590	1	589	314596621	314597205
1A	590	1	589	417443400	417443984
1A	588	1	587	529649430	529650011
1A	584	1	583	44877654	44878231
1A	590	1	589	70970846	70971429
1A	589	1	589	80994735	80995318
1A	589	1	589	161256421	161255839
1A	589	1	589	274828322	274827740
1A	589	1	589	311669755	311669173
1A	587	1	587	318316828	318316249
1A	590	1	589	321187585	321187002
1A	590	1	589	351046233	351045650
1A	591	1	589	353084952	353085534
1A	589	1	589	394109376	394109958
1A	591	1	589	397959291	397959874
1A	589	1	589	421651523	421652106
1A	590	1	589	425146921	425146338
1A	588	1	587	478223642	478224221
1A	589	1	589	73603153	73603734
1A	589	1	589	133087314	133087894
1A	589	1	589	257370737	257371318
1A	589	1	589	277836146	277835566
1A	589	1	589	301134777	301135357
1A	590	1	589	339426545	339425965
1A	589	1	589	354911012	354910432
1A	589	1	589	429171914	429172495
1A	589	1	589	480446383	480446963
1A	589	1	589	249650260	249649682
1A	588	2	589	348380678	348381257
1A	582	1	582	423676253	423675679
1A	528	1	528	584820280	584820806
1A	589	1	589	59681019	59680437
1A	590	1	589	65805993	65805411
1A	589	1	589	76463746	76463164
1A	589	1	589	96668198	96667616
1A	529	1	529	100167348	100167876
1A	589	1	589	121379008	121379590
1A	589	1	589	128573741	128573159
1A	591	1	589	132069314	132068731
1A	590	1	589	137795598	137796180
1A	589	1	589	159016356	159016938
1A	590	1	589	163246543	163247125
1A	589	1	589	201765499	201766082
1A	589	1	589	215597335	215596753
1A	590	1	589	247149980	247149397
1A	590	1	589	249847931	249848514
1A	589	1	589	254669104	254668522
1A	589	1	589	307410157	307409575
1A	589	1	589	328772500	328773082
1A	589	1	589	331930034	331929451
1A	589	1	589	341970195	341969613
1A	559	1	559	385545885	385545332
1A	590	1	589	420357161	420357744
1A	590	1	589	423139672	423140254
1A	589	1	589	443959202	443958619
1A	591	1	589	454828361	454827778
1A	590	1	589	496553909	496554491
1A	589	1	589	10079668	10079087
1A	589	1	589	69720109	69720689
1A	528	1	528	113563256	113563783
1A	585	1	584	304006239	304006818
1A	589	1	589	343124992	343125573
1A	589	1	589	367743968	367743388
1A	589	1	589	367773821	367773241
1A	589	1	589	443104924	443105505
1A	589	1	589	472156808	472156227
1A	590	1	588	485531788	485532369
1A	590	1	589	510822824	510822243
1A	589	1	589	514402239	514401659
1A	589	1	589	526524655	526525235
1A	590	1	589	534075049	534074468
1A	587	1	587	23990959	23990379
1A	591	1	589	95474608	95474024
1A	589	1	589	175889491	175888913
1A	589	1	589	265108084	265107506
1A	592	1	589	269023888	269024472
1A	589	1	586	277322121	277322703
1A	528	1	528	277761065	277760540
1A	589	1	589	319601818	319602396
1A	587	1	587	344663380	344662800
1A	591	1	589	410804937	410805521
1A	528	1	528	426681107	426680581
1A	582	1	581	456090430	456091004
1A	590	1	589	505432814	505432236
1A	529	1	528	562493613	562493088
1A	589	1	589	33864816	33865398
1A	589	1	589	53528717	53528135
1A	590	1	589	86397218	86396635
1A	590	1	589	108456777	108456194
1A	590	1	589	145929571	145930153
1A	587	1	587	173524741	173525319
1A	588	1	587	256798705	256799284
1A	590	1	589	275155773	275155191
1A	590	1	589	298859054	298858472
1A	587	1	586	301421854	301421274
1A	589	1	589	307766856	307767439
1A	590	1	589	359811320	359810737
1A	589	1	589	365250627	365251209
1A	587	1	586	383155831	383156411
1A	587	1	587	423349271	423348692
1A	589	1	589	427087764	427087182
1A	590	1	589	451657621	451657039
1A	588	1	587	3445123	3444541
1A	589	1	589	77382449	77381869
1A	590	1	589	86250511	86251091
1A	589	1	589	91128114	91127534
1A	589	1	589	110251100	110251681
1A	589	1	589	127100163	127100744
1A	589	1	589	140196561	140195981
1A	589	1	589	250969165	250968585
1A	587	1	587	257283518	257282941
1A	589	1	589	269513452	269514033
1A	589	1	589	300641874	300641299
1A	589	1	589	342492519	342491939
1A	589	1	589	361743600	361744180
1A	589	1	589	483501012	483500432
1A	589	1	589	489433426	489432846
1A	589	1	589	493230753	493230173
1A	590	1	589	523333791	523333211
1A	589	1	589	100562477	100561898
1A	589	1	589	230848889	230849467
1A	589	1	587	239931303	239931884
1A	589	1	589	243174094	243174673
1A	591	1	589	299806937	299807521
1A	589	1	589	302963748	302963169
1A	564	26	589	317387795	317387239
1A	591	1	589	326787574	326788158
1A	587	1	587	398637710	398638290
1A	589	1	589	519633803	519634382
1A	587	1	587	563407561	563408136
1A	589	1	589	26478559	26479141
1A	589	1	589	41272126	41271544
1A	589	1	589	78785247	78784664
1A	589	1	589	96083476	96082894
1A	589	1	589	106519269	106519851
1A	589	1	589	110121281	110120698
1A	589	1	589	125369081	125369663
1A	587	1	586	130198306	130198885
1A	589	1	589	156848262	156847680
1A	589	1	589	235214172	235214754
1A	590	1	589	253209911	253209329
1A	590	1	589	381402020	381401437
1A	589	1	589	395078272	395078854
1A	590	1	589	402185721	402185139
1A	586	1	586	417914991	417914412
1A	590	1	589	455604133	455603550
1A	588	1	586	482058310	482057730
1A	590	1	589	45899524	45900104
1A	528	1	528	60212007	60212534
1A	590	1	589	66025517	66024936
1A	590	1	589	90264416	90263835
1A	532	1	532	90289810	90289280
1A	590	1	589	116577747	116578327
1A	589	1	589	152619643	152620224
1A	528	1	528	218069630	218070157
1A	590	1	589	248535568	248534988
1A	589	1	589	283398068	283398649
1A	583	1	583	303472934	303473508
1A	589	1	589	325418675	325418095
1A	590	1	589	419366187	419366768
1A	589	1	589	450491955	450492536
1A	589	1	589	456338648	456339228
1A	589	1	589	468388175	468387594
1A	589	1	589	489328921	489329501
1A	589	1	589	552098713	552098133
1A	590	1	589	568912711	568913292
1A	563	28	589	46603628	46603071
1A	587	1	586	65167192	65166611
1A	588	1	588	98455108	98454528
1A	590	1	589	116976000	116975416
1A	589	1	589	119139421	119140000
1A	589	1	589	122954398	122954977
1A	589	1	589	143506895	143506316
1A	528	1	528	205931305	205930779
1A	589	1	589	313476933	313477512
1A	582	1	582	471088277	471087703
1A	590	1	589	474686808	474686230
1A	583	1	583	499716493	499715920
1A	589	1	589	522000154	521999575
1A	588	2	589	532316365	532315785
1A	582	1	582	532861759	532861186
1A	587	1	586	536800794	536801375
1A	590	1	589	46431073	46430491
1A	589	1	589	67360883	67360301
1A	590	1	589	74743132	74742550
1A	587	1	587	111273226	111273805
1A	590	1	589	124310215	124309633
1A	589	1	589	294032296	294031714
1A	589	1	589	295993522	295992939
1A	582	3	584	304004707	304005279
1A	589	1	589	311288844	311288262
1A	590	1	589	316055057	316055640
1A	589	1	589	344446908	344446326
1A	590	1	589	411266851	411267433
1A	589	1	589	440720875	440721457
1A	584	1	584	480755360	480754785
1A	588	1	587	491997066	491997644
1A	590	1	589	514056714	514056132
1A	590	1	589	38799418	38799999
1A	589	1	589	61979540	61978960
1A	588	1	586	63789027	63789605
1A	589	1	589	75565691	75566272
1A	589	1	589	87158176	87157596
1A	590	1	589	219359003	219359583
1A	589	1	589	223383693	223383113
1A	589	1	589	319111371	319111951
1A	590	1	589	351540985	351540404
1A	589	1	589	406121497	406120916
1A	589	1	589	408799890	408799315
1A	589	1	589	436077681	436077101
1A	591	1	589	451520882	451520302
1A	589	1	589	501287700	501288281
1A	591	1	589	515448075	515448656
1A	586	1	582	529650191	529650772
1A	590	1	589	31080178	31080756
1A	589	1	589	72735154	72735733
1A	589	1	589	82206275	82205702
1A	590	1	589	107296808	107297387
1A	590	1	589	170523740	170524318
1A	589	1	589	242661610	242661031
1A	586	1	586	264970154	264970730
1A	589	1	589	374950504	374951083
1A	581	1	581	421210415	421209841
1A	577	11	586	490127426	490127994
1A	591	1	589	23383891	23384474
1A	589	1	589	33680909	33680327
1A	582	1	582	46605311	46604739
1A	589	1	589	85104997	85105579
1A	590	1	589	94139651	94140233
1A	588	1	586	105920845	105921425
1A	589	1	589	116475758	116476341
1A	584	1	584	121004384	121004959
1A	590	1	589	281057956	281058539
1A	589	1	589	287276094	287275511
1A	587	1	587	288678514	288679093
1A	589	1	589	298169052	298168470
1A	591	1	589	304376143	304375561
1A	589	1	589	327410728	327410145
1A	587	1	586	389408376	389407796
1A	591	1	589	418591181	418591763
1A	590	1	589	427393552	427394134
1A	529	1	529	444044736	444045264
1A	583	1	582	448535014	448534442
1A	584	1	584	450606089	450606664
1A	532	1	532	458563336	458562805
1A	589	1	589	472220629	472220046
1A	591	1	589	492165556	492164973
1A	589	1	589	33653368	33653949
1A	563	26	587	46613371	46613925
1A	589	1	589	68397786	68397205
1A	589	1	589	80187315	80187896
1A	589	1	589	121534979	121534399
1A	589	1	589	137093380	137093960
1A	590	1	589	207666074	207665494
1A	586	4	589	249459474	249458897
1A	590	1	589	265535356	265534775
1A	589	1	589	268779641	268780222
1A	589	1	589	274956354	274956935
1A	565	26	589	275075112	275074554
1A	528	1	528	292581832	292582359
1A	526	1	526	295511798	295512322
1A	589	1	589	307183300	307183881
1A	590	1	589	392740080	392739499
1A	590	1	589	404417758	404417177
1A	589	1	589	422886584	422886003
1A	589	1	589	433422189	433422769
1A	590	1	589	442539445	442538864
1A	589	1	589	468514535	468513954
1A	590	1	589	519371711	519372292
1A	590	1	589	549591686	549591106
1A	528	1	528	74667376	74666850
1A	592	1	589	153174171	153174755
1A	589	1	589	205609594	205609016
1A	589	1	589	246923198	246923776
1A	592	1	589	291150674	291151258
1A	587	1	587	390866408	390866989
1A	590	1	589	420975164	420974591
1A	587	1	587	476022848	476023429
1A	590	1	589	558183993	558184571
1A	589	1	589	65119891	65119308
1A	586	1	586	92048864	92049443
1A	587	1	587	101534689	101534110
1A	589	1	589	104540106	104539530
1A	534	6	537	123961772	123962303
1A	590	1	589	135900740	135900158
1A	589	1	589	160333310	160333892
1A	588	1	587	203893579	203894158
1A	590	1	589	226149020	226149603
1A	564	26	589	287620498	287619945
1A	588	2	589	287942901	287942324
1A	590	1	589	291768030	291767448
1A	589	1	589	298940837	298940260
1A	565	26	589	352565745	352566304
1A	572	11	582	366730508	366729944
1A	572	11	582	366742710	366742146
1A	589	1	589	376735687	376735105
1A	526	1	526	442225409	442224884
1A	590	1	589	449521786	449522368
1A	589	1	589	471186005	471185422
1A	568	1	568	498270970	498271531
1A	589	1	589	509828090	509828672
1A	539	1	537	56909125	56909662
1A	589	1	589	61491137	61490556
1A	590	1	588	64777840	64778422
1A	589	1	589	65002279	65001698
1A	589	1	589	73819439	73820019
1A	589	1	589	78875699	78876279
1A	583	1	583	137693687	137693112
1A	590	1	589	148783426	148784006
1A	589	1	589	220534970	220535551
1A	589	1	589	258529934	258530514
1A	564	26	589	290100688	290100131
1A	594	1	589	290102379	290101793
1A	528	1	528	318711257	318711784
1A	589	1	589	322137492	322138072
1A	590	1	589	334545125	334545705
1A	590	1	589	353723453	353724034
1A	589	1	589	385990334	385990914
1A	590	1	589	430321023	430320443
1A	586	1	586	490169839	490170416
1A	565	26	589	503342503	503341945
1A	591	1	589	510075660	510076240
1A	590	1	589	24823409	24822830
1A	589	1	589	45088615	45088043
1A	590	1	589	65102915	65102337
1A	589	1	589	71442499	71441920
1A	586	1	582	74742367	74741787
1A	589	1	589	98832072	98831494
1A	589	1	589	120877614	120877035
1A	587	1	587	129374410	129373829
1A	591	1	589	136379747	136380331
1A	589	1	589	172506619	172506040
1A	528	1	528	268535853	268536379
1A	564	27	589	275073433	275072877
1A	528	1	528	292102486	292101960
1A	589	1	589	305077297	305076718
1A	564	26	588	333681776	333682332
1A	592	1	589	335646389	335646973
1A	564	26	589	356218160	356218716
1A	589	1	589	413229775	413229196
1A	589	1	589	442435892	442435313
1A	585	1	585	468576802	468576226
1A	561	28	587	511093813	511094366
1A	589	1	589	519949483	519950062
1A	587	1	587	520042250	520042830
1A	528	1	528	540105108	540104582
1A	591	1	589	542339685	542340269
1A	591	1	589	42973925	42974507
1A	590	1	587	53782264	53781685
1A	590	1	589	67155480	67154897
1A	591	1	589	102812756	102812173
1A	540	1	537	108455252	108454714
1A	587	1	586	134688762	134688182
1A	590	1	589	138694060	138694643
1A	590	1	589	138898416	138898998
1A	589	1	589	202788379	202787797
1A	589	1	589	227340161	227340744
1A	529	1	529	238492569	238493097
1A	590	1	589	277061815	277061233
1A	589	1	589	282057730	282058312
1A	590	1	589	283585969	283585387
1A	590	1	589	310480893	310481476
1A	559	31	589	353432245	353431693
1A	589	1	589	378185912	378186495
1A	586	1	586	409938529	409937950
1A	589	1	589	29946016	29946596
1A	590	1	589	64108754	64108173
1A	590	1	589	67202054	67202635
1A	589	1	589	85399974	85399393
1A	589	1	589	88628908	88629488
1A	590	1	589	113479255	113479836
1A	583	1	583	114831957	114831382
1A	583	1	583	124744121	124743546
1A	555	27	580	143505208	143504659
1A	590	1	589	153305263	153305843
1A	590	1	589	163402970	163402390
1A	590	1	589	163753742	163754322
1A	590	1	589	173662457	173661877
1A	564	27	589	258531620	258532178
1A	528	1	528	270287720	270288247
1A	589	1	589	291679105	291679685
1A	586	1	582	314690063	314689482
1A	590	1	589	333680087	333680668
1A	589	1	589	349316475	349315894
1A	587	1	586	380769446	380770024
1A	590	1	589	399985551	399984971
1A	591	1	589	419942865	419943446
1A	590	1	589	422500139	422499559
1A	589	1	589	430327294	430326714
1A	589	1	589	447921619	447922200
1A	529	1	529	482251508	482252035
1A	526	1	526	498098134	498097610
1A	589	1	589	517527261	517527842
1A	587	1	587	35306670	35306090
1A	589	1	589	39658262	39658840
1A	589	1	589	53744220	53743641
1A	589	1	587	67474843	67474262
1A	591	1	589	86588717	86588133
1A	586	1	586	89350885	89350309
1A	528	1	528	104974327	104974853
1A	564	26	589	145210887	145210331
1A	564	26	589	282059394	282059950
1A	589	1	589	285096959	285097538
1A	589	1	589	299407855	299408433
1A	593	1	589	318538349	318537764
1A	590	1	589	319460135	319459556
1A	528	1	528	382230756	382230230
1A	528	1	528	395254198	395254724
1A	589	1	589	427143508	427142930
1A	586	1	586	453689247	453689823
1A	587	1	587	38731245	38731823
1A	529	1	529	59326869	59327397
1A	587	1	586	103011628	103011048
1A	590	1	589	108339283	108338700
1A	589	1	589	128930406	128930989
1A	591	1	589	138220513	138219931
1A	589	1	589	182573978	182573396
1A	589	1	589	184802332	184801750
1A	589	1	589	188312615	188313192
1A	589	1	589	243536990	243536408
1A	590	1	589	276179327	276179909
1A	587	1	586	290122935	290123515
1A	565	26	589	319113057	319113616
1A	592	1	589	387351272	387351855
1A	527	1	527	452181755	452181230
1A	590	1	589	79390767	79390186
1A	590	1	589	90848770	90848189
1A	584	1	582	108338522	108337941
1A	583	1	582	109695351	109694775
1A	526	1	526	119787729	119788253
1A	589	1	589	119929575	119930155
1A	589	1	589	153395745	153396325
1A	589	1	589	302705951	302706531
1A	589	1	589	305546732	305546151
1A	589	1	589	312562486	312563066
1A	562	28	588	373221236	373221791
1A	583	1	582	376167659	376167083
1A	530	1	529	389842726	389843253
1A	589	1	589	412816436	412815855
1A	587	1	587	425393642	425393065
1A	589	1	589	503344182	503343602
1A	591	1	589	564025895	564025315
1A	587	1	585	22775674	22776251
1A	587	1	587	38319070	38319651
1A	589	1	588	47777749	47777169
1A	589	1	589	79010079	79010651
1A	589	1	589	111261129	111261707
1A	589	1	589	116863612	116863033
1A	585	1	584	156520892	156520315
1A	590	1	588	282317637	282318217
1A	590	1	589	321354952	321354373
1A	587	1	587	356215803	356216383
1A	589	1	589	359371954	359372533
1A	582	1	582	380309112	380309686
1A	589	1	589	426048388	426047809
1A	589	1	589	450060918	450061497
1A	585	1	582	461216966	461216386
1A	587	1	586	480979749	480980325
1A	528	1	528	520513173	520513699
1A	590	1	589	113898422	113897839
1A	586	1	586	120254773	120255352
1A	591	1	589	142074651	142074068
1A	586	1	586	209223825	209223245
1A	532	1	528	246564983	246565512
1A	587	1	586	283635615	283636194
1A	575	7	581	291138676	291138110
1A	589	1	589	309190894	309191470
1A	541	1	541	325173076	325173610
1A	592	1	588	331721280	331720697
1A	582	1	582	352564173	352564745
1A	590	1	589	416391283	416391865
1A	589	1	589	428127783	428128365
1A	587	1	586	472950436	472949856
1A	527	1	527	475415436	475415961
1A	592	1	589	484176810	484176227
1A	561	29	589	80996424	80996978
1A	587	1	586	121366154	121366732
1A	583	1	583	122927322	122927896
1A	565	26	589	122929010	122929568
1A	590	1	589	202680444	202681025
1A	532	1	532	205152723	205152193
1A	590	1	589	254747262	254746681
1A	589	1	589	271663125	271663705
1A	590	1	589	297179277	297178708
1A	590	1	589	322262370	322262950
1A	588	2	589	372725240	372725821
1A	591	1	589	389569576	389570157
1A	539	1	537	390467916	390468453
1A	591	1	587	429576725	429576143
1A	589	1	589	440516081	440516661
1A	589	1	589	444291963	444292544
1A	528	1	528	529371519	529370992
1A	528	1	528	557822194	557822721
1A	592	1	589	85095696	85095112
1A	588	1	588	152535923	152536503
1A	588	1	588	177787408	177786828
1A	534	1	534	202330632	202330100
1A	548	26	572	243213618	243214160
1A	585	1	582	247817710	247818290
1A	591	1	589	293588942	293588358
1A	589	1	589	335043653	335044232
1A	590	1	589	347225032	347224454
1A	591	1	589	363860278	363859694
1A	590	1	589	383315894	383315316
1A	586	1	586	391358451	391359026
1A	528	1	528	401648178	401648704
1A	590	1	589	485817810	485818389
1A	587	1	587	501318511	501319092
1A	589	1	589	86669658	86669087
1A	590	1	589	113711928	113712511
1A	591	1	589	117626755	117627338
1A	589	1	589	139900984	139900402
1A	589	1	589	153686704	153687287
1A	529	1	529	169390548	169391076
1A	588	1	587	203922771	203923350
1A	585	1	584	244580367	244580942
1A	590	1	589	310440223	310440805
1A	589	1	589	363121147	363121729
1A	589	1	589	417395610	417395033
1A	589	1	589	430452038	430452620
1A	590	1	589	474392333	474391751
1A	590	1	589	519704061	519704643
1A	589	1	589	22063439	22062859
1A	589	1	589	38466174	38466749
1A	587	1	587	66706154	66705583
1A	528	1	528	73125973	73126500
1A	539	1	537	96947222	96946685
1A	589	1	589	100049403	100049983
1A	584	1	583	114902320	114901746
1A	586	1	582	135241670	135241089
1A	588	3	589	204445458	204444881
1A	562	26	587	275889707	275890260
1A	529	1	528	282838435	282838962
1A	589	1	589	284623324	284623905
1A	567	26	589	296185095	296185652
1A	589	1	589	327379358	327378777
1A	566	26	589	335530931	335531489
1A	589	1	589	356216467	356217048
1A	582	1	582	359228198	359228774
1A	565	26	589	360905262	360905820
1A	589	1	589	380982886	380983466
1A	591	1	589	442849434	442848853
1A	584	1	582	479404479	479405060
1A	587	1	587	485319670	485320240
1A	539	1	537	517944916	517944379
1A	589	1	589	526895689	526896270
1A	589	1	589	39425661	39425088
1A	528	1	528	73974903	73975429
1A	528	1	528	92386834	92387359
1A	582	3	584	114925270	114925843
1A	589	1	589	179105327	179105906
1A	590	1	589	265434009	265433430
1A	564	27	589	291566876	291566320
1A	564	26	589	364540160	364539605
1A	587	1	587	364541860	364541279
1A	588	1	587	392907989	392908569
1A	589	1	589	416147015	416146437
1A	589	1	589	434308236	434308809
1A	592	1	589	451447511	451446927
1A	589	1	589	459530036	459530615
1A	591	1	589	468271483	468270904
1A	589	1	589	470414462	470415040
1A	598	1	586	577093542	577094136
1A	589	1	589	66153787	66153205
1A	589	1	589	108217266	108217848
1A	589	1	589	113094177	113094759
1A	588	1	586	224867865	224868445
1A	589	1	589	233442664	233442082
1A	589	1	589	256859715	256859133
1A	590	1	589	263073887	263073304
1A	528	1	528	286378548	286378030
1A	589	1	589	286629167	286629749
1A	587	1	587	317786567	317787146
1A	534	1	534	380734931	380735454
1A	587	1	586	400642506	400641927
1A	589	3	589	402115836	402115257
1A	590	1	589	419984642	419984059
1A	589	1	589	497155771	497155189
1A	592	1	589	560955307	560954725
1A	565	26	589	47776049	47775492
1A	589	1	589	52291343	52291924
1A	590	1	589	54154233	54153652
1A	586	1	586	66393229	66393806
1A	588	1	587	74371576	74371000
1A	587	1	587	105825151	105824580
1A	589	1	589	114166460	114167040
1A	561	29	589	117622363	117621808
1A	590	1	589	121133724	121133144
1A	589	1	589	146295472	146294891
1A	584	1	582	189256019	189256600
1A	528	1	528	249714787	249715314
1A	589	1	589	284679170	284679751
1A	590	1	589	285012657	285012077
1A	589	1	589	382149415	382148835
1A	590	1	589	392659259	392659834
1A	590	1	589	411687434	411688015
1A	591	1	589	418007941	418007361
1A	586	1	582	423807459	423806878
1A	589	1	589	454789016	454788435
1A	562	28	589	499504845	499504292
1A	593	1	589	508438866	508439452
1A	589	1	589	510671598	510671017
1A	539	1	537	536462801	536462264
1A	579	1	579	544353662	544353090
1A	588	1	586	79309918	79310500
1A	592	1	588	94843448	94842862
1A	593	1	589	108617890	108618474
1A	491	99	589	151757445	151756961
1A	589	1	589	157980877	157980298
1A	532	1	532	161957775	161957254
1A	532	1	532	173466050	173465529
1A	589	1	589	240190701	240190122
1A	528	1	528	254230644	254231170
1A	589	1	589	285909954	285910533
1A	589	1	589	297350895	297351474
1A	583	1	583	317389481	317388908
1A	565	26	589	347223349	347222793
1A	581	9	589	371176264	371176838
1A	590	1	588	375730306	375730886
1A	587	1	587	391814890	391815471
1A	589	1	589	414244701	414245280
1A	528	1	528	416983372	416983898
1A	589	1	589	428345237	428345815
1A	584	1	584	114888162	114888737
1A	563	26	588	163518715	163518160
1A	590	1	589	173432452	173433034
1A	572	16	587	182572282	182571719
1A	588	1	587	216461958	216461380
1A	590	1	589	219165096	219164519
1A	587	1	587	246204931	246205509
1A	584	1	583	282056971	282057548
1A	590	1	589	340616916	340617498
1A	583	1	582	347171543	347170971
1A	590	1	589	348288705	348289287
1A	590	1	589	405535603	405536186
1A	589	1	589	414069748	414069171
1A	583	1	583	414671961	414672538
1A	565	26	589	419944551	419945110
1A	567	23	589	428116074	428115517
1A	590	1	589	443985667	443985085
1A	590	1	589	482250747	482251330
1A	589	1	589	30090408	30090989
1A	589	1	589	35986107	35986687
1A	538	1	537	86396457	86395921
1A	589	1	589	98531446	98532026
1A	590	1	589	117624068	117623487
1A	583	1	583	154089086	154089660
1A	592	1	586	256750975	256750391
1A	590	1	589	257893437	257892856
1A	538	1	537	299479852	299480388
1A	570	26	589	395320048	395319484
1A	589	1	589	411229343	411228763
1A	590	1	589	471845655	471846236
1A	565	26	589	472948729	472948172
1A	565	26	589	485819494	485820052
1A	585	1	585	49284808	49284232
1A	589	1	589	86700979	86700407
1A	528	1	528	94655491	94654965
1A	589	1	589	106058230	106058809
1A	587	1	587	140536797	140537377
1A	585	1	582	275363885	275363318
1A	589	1	589	320561670	320562248
1A	588	1	587	384339438	384338858
1A	528	1	528	387633231	387633757
1A	582	1	582	419548552	419547979
1A	528	1	528	427120952	427120427
1A	582	1	582	436470821	436471394
1A	589	1	589	501331488	501332067
1A	590	1	589	38084056	38083474
1A	581	10	589	39297966	39298540
1A	585	1	582	49205524	49204946
1A	589	1	589	63260079	63260662
1A	590	1	589	89991149	89991731
1A	589	1	588	163520397	163519819
1A	539	1	537	188788955	188789487
1A	590	1	589	269375355	269374773
1A	562	28	589	276181035	276181590
1A	561	29	588	285010967	285010415
1A	528	1	528	325360232	325360750
1A	587	1	586	343831103	343830530
1A	589	1	589	356708494	356709071
1A	588	1	587	373219549	373220127
1A	587	1	587	399170586	399170007
1A	590	1	589	405052046	405051463
1A	590	1	589	412106976	412107558
1A	587	1	587	416888912	416889491
1A	586	1	582	417933698	417934269
1A	589	1	589	422717124	422716548
1A	589	1	589	436777434	436776852
1A	575	1	574	459831041	459830474
1A	585	1	585	468453517	468452943
1A	528	1	528	39125131	39124604
1A	564	26	589	80189002	80189560
1A	595	1	589	117200020	117200606
1A	589	1	589	134750932	134750352
1A	528	1	528	169974135	169973608
1A	583	1	582	177945317	177944741
1A	589	1	589	190354657	190354076
1A	591	1	589	239598191	239598772
1A	590	1	589	263792304	263791723
1A	563	26	587	285911639	285912192
1A	589	1	589	300811547	300810966
1A	572	3	570	335859921	335859355
1A	589	1	589	365898584	365899165
1A	590	1	588	371621151	371621733
1A	529	1	528	379447952	379447424
1A	587	1	587	407580018	407580594
1A	589	1	589	428037558	428038139
1A	587	1	587	440573523	440574100
1A	585	1	582	547150495	547151071
1A	528	1	528	552521887	552522414
1A	605	1	589	36091465	36092068
1A	528	1	528	87013819	87014345
1A	589	1	589	144630791	144630212
1A	589	1	589	151686088	151685509
1A	593	1	589	152782120	152781536
1A	554	28	580	154090803	154091351
1A	544	1	542	267138219	267138755
1A	589	1	589	285970170	285970749
1A	590	1	587	301920404	301919824
1A	589	1	589	319010690	319011263
1A	564	26	589	411554172	411553617
1A	584	1	584	498019	497443
1A	565	26	589	100051088	100051647
1A	593	1	589	201930441	201931024
1A	592	1	589	241360746	241361328
1A	589	1	589	243211933	243212509
1A	591	1	589	263263962	263263379
1A	589	1	589	275839002	275838425
1A	564	26	588	285971856	285972410
1A	559	28	586	307184967	307185520
1A	581	1	581	360903577	360904149
1A	589	1	587	363921398	363921976
1A	586	1	582	71623556	71622974
1A	561	26	586	73821124	73821679
1A	590	1	589	76795031	76795612
1A	583	1	583	90048296	90048870
1A	590	1	589	96124445	96125025
1A	589	1	589	100435214	100434634
1A	584	1	584	114854724	114855298
1A	570	20	589	119961370	119961933
1A	586	1	585	122751445	122752023
1A	589	1	589	127000387	126999807
1A	525	1	525	127415241	127415765
1A	529	1	528	149186339	149186866
1A	565	26	589	153397423	153397981
1A	589	1	589	257727446	257728027
1A	539	1	537	260345130	260345667
1A	583	1	582	260838754	260838178
1A	590	1	589	266357584	266358165
1A	575	1	574	294965762	294966328
1A	588	1	588	309863916	309864497
1A	589	1	589	397138675	397138095
1A	589	1	589	459736624	459737205
1A	539	1	535	104356338	104356874
1A	589	1	586	116296050	116295474
1A	528	1	528	140112725	140112199
1A	583	8	589	183434763	183435337
1A	585	2	586	208775410	208774833
1A	590	1	587	421916686	421916105
1A	589	1	586	546781629	546781048
1A	589	1	589	72519595	72520177
1A	589	1	589	135644338	135644920
1A	543	1	541	191893464	191892924
1A	591	1	589	200367279	200367862
1A	590	1	589	219178703	219179280
1A	565	26	589	281960194	281960753
1A	588	1	586	325470766	325471345
1A	592	1	589	368935455	368934872
1A	587	1	587	371754569	371753991
1A	535	1	535	385718292	385718821
1A	588	1	586	457937112	457937692
1A	538	1	537	538279080	538278548
1A	565	26	589	114822004	114821446
1A	565	26	589	134687047	134686490
1A	590	1	589	145212596	145212015
1A	589	1	589	157777653	157778234
1A	524	67	589	174965302	174965816
1A	584	1	582	346807527	346808108
1A	583	1	582	365183809	365183233
1A	583	1	582	370566413	370566988
1A	590	1	589	371714332	371713763
1A	592	1	589	372614926	372614346
1A	589	1	589	403937776	403938357
1A	589	1	587	404425234	404425816
1A	522	1	522	518383118	518382603
1A	587	1	587	77870622	77871203
1A	587	1	587	92853908	92854482
1A	593	1	589	103235103	103234519
1A	590	1	587	265681975	265682556
1A	591	1	589	266358345	266358929
1A	589	1	589	440485684	440485105
1A	565	26	589	443984037	443983481
1A	543	1	541	481424580	481424043
1A	590	1	589	41697330	41697906
1A	562	28	589	139899299	139898744
1A	582	1	581	217441781	217442354
1A	590	1	589	260568870	260569452
1A	583	1	583	292022956	292023533
1A	589	1	589	339904974	339904392
1A	592	1	589	351695092	351694510
1A	592	1	589	361792888	361793471
1A	590	1	589	462601447	462602030
1A	561	30	589	480753682	480753130
1A	583	1	582	31435073	31435649
1A	589	1	589	53245306	53244725
1A	589	1	589	55718148	55717568
1A	585	1	582	70399818	70399242
1A	564	26	589	103937255	103937812
1A	565	26	589	122761857	122762414
1A	564	26	589	128572052	128571495
1A	560	29	587	160334998	160335549
1A	589	1	589	257903483	257904063
1A	585	1	582	266786713	266787289
1A	561	29	589	291136979	291136425
1A	537	1	537	364169070	364169601
1A	590	1	589	519874998	519875572
1A	581	1	581	154041832	154042406
1A	589	1	589	160006725	160007304
1A	592	1	589	240168142	240167558
1A	587	1	587	263507775	263508356
1A	588	1	587	271154416	271153836
1A	579	1	579	285097657	285098227
1A	583	1	582	324730301	324730868
1A	528	1	528	346072117	346072643
1A	589	1	587	493788640	493789221
1A	589	1	589	28098159	28098736
1A	587	1	587	92884794	92885367
1A	584	1	582	100743858	100744435
1A	563	26	587	153306950	153307506
1A	592	1	589	265964375	265964957
1A	590	1	589	309193271	309193841
1A	589	1	589	315955518	315954936
1A	590	1	589	345820641	345821223
1A	564	26	588	367938530	367939085
1A	589	1	589	405114018	405113448
1A	582	1	582	423541472	423542043
1A	590	1	589	470066783	470066201
1A	585	1	583	68175825	68175262
1A	590	1	589	124979733	124979164
1A	565	26	589	176098648	176098090
1A	528	1	528	178458254	178458775
1A	590	1	589	280053265	280052696
1A	589	1	589	292023715	292024296
1A	526	1	526	324053433	324052909
1A	537	1	537	346744926	346744395
1A	583	1	582	369100747	369101323
1A	539	1	537	405392276	405392812
1A	585	1	582	480039042	480038466
1A	583	1	582	481164263	481164839
1A	587	1	587	375050252	375050827
1A	562	29	589	425391957	425391404
1A	586	1	585	468022093	468022669
1A	590	1	589	23350753	23350183
1A	586	4	589	53261525	53260946
1A	590	1	589	86589438	86588856
1A	538	1	537	90716239	90715713
1A	535	1	535	166310292	166310821
1A	591	1	589	202789138	202788556
1A	586	1	586	317098618	317099197
1A	592	1	589	326192426	326193002
1A	592	1	589	344809375	344809958
1A	538	1	537	475678489	475679021
1A	585	1	582	515402910	515403481
1A	526	1	526	35357982	35358506
1A	565	26	589	103009921	103009364
1A	589	1	589	330948560	330949140
1A	537	1	537	335044371	335044902
1A	586	1	586	375054088	375054665
1A	591	3	589	110510962	110510381
1A	585	1	582	112493929	112494496
1A	571	20	589	266360044	266360605
1A	596	1	587	281641044	281640458
1A	572	20	589	283399769	283400331
1A	589	1	589	408074097	408074670
1A	587	1	587	419453733	419453153
1A	590	1	589	501022585	501022007
1A	535	1	535	30091165	30091694
1A	589	1	589	41656170	41656752
1A	589	1	587	126467402	126466824
1A	591	1	589	134179092	134178522
1A	584	1	582	140359333	140359910
1A	535	1	535	292294900	292294371
1A	521	26	545	474390644	474390130
1A	528	1	528	68873014	68872498
1A	571	20	589	92050531	92051094
1A	582	1	582	111261835	111262410
1A	521	26	545	118528689	118529201
1A	587	3	588	239137395	239136824
1A	590	1	589	388786718	388786150
1A	590	1	587	401039776	401040358
1A	588	1	586	424312736	424313313
1A	539	1	537	486400509	486401034
1A	590	1	589	489130693	489131262
1A	538	1	537	510700718	510700187
1A	589	1	589	88383102	88383681
1A	561	30	589	98533137	98533690
1A	528	1	528	120658855	120658329
1A	583	1	582	129185408	129185982
1A	582	1	582	156099168	156098595
1A	585	1	584	262915012	262915577
1A	593	1	589	394724903	394725487
1A	543	1	543	430637876	430638411
1A	529	1	527	478170680	478171207
1A	593	1	589	61424773	61425349
1A	526	1	526	87172841	87173361
1A	562	26	587	126998681	126998125
1A	592	1	589	223643116	223642533
1A	589	1	589	260801266	260800689
1A	591	1	589	286131222	286131793
1A	568	1	568	294063373	294062812
1A	542	1	541	371263521	371262986
1A	561	30	589	410648596	410648044
1A	590	1	589	55321260	55321829
1A	583	1	582	103252013	103252588
1A	590	1	589	111164917	111164348
1A	590	1	589	155531829	155531248
1A	544	1	542	156370166	156369628
1A	582	1	582	212659894	212660469
1A	590	1	589	339300839	339300277
1A	587	1	582	347040689	347041271
1A	562	26	586	394726544	394727098
1A	543	47	589	396670524	396669987
1A	585	1	582	397058950	397058375
1A	589	1	589	453052510	453051930
1A	583	1	580	473709899	473710464
1A	590	1	589	522335861	522335292
1A	585	1	582	575231378	575230803
1A	582	1	582	118427150	118427724
1A	584	1	582	126743997	126744577
1A	592	1	589	163830795	163831379
1A	587	1	587	168897756	168897175
1A	595	1	589	172505859	172505293
1A	582	1	582	244677752	244677178
1A	564	26	588	265432330	265431773
1A	593	1	589	272944204	272944788
1A	589	1	589	301188625	301188058
1A	582	1	581	330704554	330705129
1A	528	1	528	352200836	352200311
1A	583	1	582	373053043	373053616
1A	584	1	582	391359168	391359741
1A	583	1	582	494863500	494862921
1A	535	1	535	29946773	29947301
1A	538	1	537	133463789	133464321
1A	590	1	589	146720993	146721558
1A	588	1	586	183756571	183757151
1A	562	26	587	234693717	234693161
1A	590	1	589	341659808	341659244
1A	590	1	589	351280236	351280806
1A	589	1	589	37463755	37464318
1A	590	1	589	103935568	103936148
1A	590	1	589	140576883	140577452
1A	585	1	582	149641104	149641673
1A	584	1	582	217271859	217272434
1A	534	1	534	234233295	234233810
1A	538	1	537	259550677	259551208
1A	589	1	589	268468144	268467563
1A	589	1	589	316743218	316742655
1A	595	1	589	321128579	321127999
1A	590	1	589	353429898	353429329
1A	562	29	589	425095795	425095241
1A	590	1	589	532859388	532858819
1A	567	23	589	79080335	79080893
1A	590	1	589	108117933	108117366
1A	584	1	582	136579990	136579417
1A	590	1	586	269290720	269290139
1A	586	1	586	375068926	375069501
1A	586	1	586	406296942	406297518
1A	587	1	586	501417429	501416853
1A	587	1	587	29606417	29606983
1A	540	1	537	47866789	47866256
1A	563	26	587	53521826	53521271
1A	594	1	589	92290917	92290352
1A	590	1	589	103325942	103325372
1A	565	26	589	116294409	116293856
1A	538	1	537	155023760	155024292
1A	493	97	589	367929395	367929881
1A	589	1	589	386566531	386565948
1A	536	1	534	479991189	479991724
1A	528	1	528	35178086	35178602
1A	589	1	589	90213094	90212513
1A	539	1	537	158717100	158716563
1A	560	30	589	189860855	189861404
1A	589	1	589	206138051	206138614
1A	590	1	589	223481634	223482203
1A	590	1	589	282591167	282591735
1A	589	1	589	301366365	301366945
1A	528	1	528	428902829	428903351
1A	590	1	589	494087664	494088233
1A	582	1	582	33654127	33654700
1A	585	1	584	66847291	66846726
1A	565	26	589	158144408	158144964
1A	591	1	589	175312152	175312718
1A	590	1	589	179527064	179526485
1A	589	1	586	257894159	257893578
1A	582	1	582	345369869	345369295
1A	579	4	582	542969049	542969613
1A	595	1	589	551483596	551484175
1A	589	1	589	51354288	51353723
1A	587	1	586	75166229	75166803
1A	532	1	532	118527350	118527875
1A	589	1	589	202832004	202831422
1A	590	1	589	218400996	218400426
1A	590	1	589	236520930	236520360
1A	581	1	581	409264570	409265143
1A	527	63	588	471847339	471847858
1A	585	1	584	476422155	476422719
1A	595	1	589	490170597	490171162
1A	589	1	589	50563634	50564202
1A	590	1	589	113167044	113166476
1A	561	26	586	171651594	171652149
1A	589	1	589	176218732	176218164
1A	590	1	589	200241706	200241131
1A	585	1	582	200798745	200798169
1A	590	1	589	221401566	221402147
1A	585	1	584	252887572	252886998
1A	542	1	541	262719333	262718800
1A	564	26	589	311008302	311007745
1A	521	26	545	318843365	318842854
1A	590	1	589	320019169	320019738
1A	583	1	582	347529951	347530527
1A	590	1	589	397440134	397439565
1A	536	1	535	464708552	464708026
1A	590	1	589	541467652	541468221
1A	585	1	584	120087861	120088426
1A	582	1	582	279395614	279395040
1A	590	1	589	430661068	430661635
1A	582	1	582	431341052	431340479
1A	595	1	589	499504115	499503549
1A	533	1	527	56524774	56524255
1A	586	4	589	79502604	79502030
1A	590	1	589	110980705	110981269
1A	515	1	515	112397597	112397090
1A	542	1	542	156499955	156499421
1A	590	1	589	165766194	165766776
1A	590	1	589	168979025	168978449
1A	452	1	451	297380287	297379837
1A	595	1	589	385991074	385991639
1A	584	1	582	390195262	390194696
1A	533	1	527	526525413	526525932
1A	591	1	589	345289925	345289357
1A	583	1	582	380086930	380087506
1A	590	1	589	387927498	387928067
1A	589	1	589	408159639	408159070
1A	535	1	534	475664580	475665108
1A	595	1	589	28098914	28099480
1A	595	1	589	87466607	87467173
1A	583	1	582	92937473	92936911
1A	587	1	587	93539259	93539834
1A	570	1	569	103012543	103011981
1A	590	1	589	107895249	107895816
1A	595	1	589	138219754	138219188
1A	585	1	582	244861608	244861035
1A	595	1	589	246517849	246517283
1A	561	26	585	292238799	292238246
1A	584	1	582	373011935	373012515
1A	595	1	589	422499381	422498815
1A	595	1	589	440516782	440517348
1A	589	1	589	458420428	458420994
1A	528	1	528	557262501	557261994
1A	584	1	582	133548568	133548003
1A	561	1	560	137947460	137946909
1A	590	1	589	254666726	254666156
1A	591	1	589	285491718	285491147
1A	458	1	458	341780970	341780514
1A	557	1	557	406894331	406894879
1A	590	1	589	428297798	428297228
1A	589	1	589	485240140	485240716
1A	590	1	589	520924548	520923978
1A	533	1	527	544350774	544350255
1A	590	1	589	45997197	45997766
1A	590	1	589	90308508	90309077
1A	589	1	589	91125728	91125160
1A	582	1	582	207429478	207430042
1A	590	1	589	233440277	233439709
1A	590	1	589	302961373	302960804
1A	591	1	589	348686482	348687051
1A	560	30	589	67203738	67204291
1A	595	1	589	108085106	108085672
1A	595	1	589	163402212	163401646
1A	595	1	589	215167549	215166983
1A	595	1	589	276482263	276481697
1A	595	1	589	287942146	287941580
1A	595	1	589	343890572	343890006
1A	590	1	589	45901904	45902474
1A	595	1	589	63546269	63545704
1A	585	1	584	134660387	134659824
1A	594	1	588	205114562	205115127
1A	535	1	535	259869067	259869596
1A	582	1	581	292699567	292699001
1A	533	1	527	319459379	319458861
1A	595	1	589	377895783	377895218
1A	535	1	535	399984795	399984266
1A	584	1	582	458690958	458691524
1A	595	1	589	510670841	510670277
1A	498	31	528	54103623	54103126
1A	595	1	589	55717390	55716828
1A	528	1	528	234191619	234192128
1A	590	1	589	248451536	248452104
1A	538	1	532	317437775	317437251
1A	534	1	534	413017681	413018208
1A	590	1	589	472154430	472153861
1A	590	1	589	504626962	504627530
1A	581	1	581	504698077	504697513
1A	595	1	589	29741966	29741400
1A	595	1	589	101533931	101533365
1A	535	1	535	138349841	138350360
1A	591	1	589	158142706	158143290
1A	564	26	589	172220316	172220872
1A	535	1	535	182844084	182843565
1A	589	1	589	215012648	215012069
1A	535	1	535	291336911	291337429
1A	595	1	589	291679861	291680427
1A	595	1	589	317186060	317186626
1A	589	1	589	372091871	372092438
1A	583	4	586	416258976	416258416
1A	506	1	506	447003175	447002676
1A	595	1	589	493229996	493229430
1A	564	26	589	543904625	543904070
1A	590	1	589	10895262	10895827
1A	590	1	589	103603199	103603769
1A	582	1	582	133315812	133316377
1A	533	1	527	283585210	283584691
1A	581	1	581	304723083	304723656
1A	538	1	537	406808408	406807876
1A	595	1	589	428345993	428346558
1A	533	1	527	474686053	474685534
1A	533	1	527	510076417	510076936
1A	562	26	586	519705750	519706300
1A	590	1	589	533603154	533603737
1A	533	1	527	551484351	551484870
1A	528	1	528	77728209	77728731
1A	590	1	589	121304913	121305482
1A	528	26	552	144629107	144628585
1A	589	1	589	159713580	159713012
1A	590	1	589	248295627	248295058
1A	584	2	584	333662775	333662212
1A	595	1	589	389544626	389544063
1A	590	1	589	458135895	458136464
1A	595	1	589	55244576	55244010
1A	544	1	542	242263135	242263671
1A	595	1	589	256858956	256858390
1A	590	1	589	277232027	277232587
1A	536	1	535	303817638	303818156
1A	536	2	537	363922119	363922649
1A	494	96	589	394715318	394714831
1A	595	1	589	411553439	411552873
1A	565	26	589	53260486	53259932
1A	548	1	546	122634939	122635480
1A	597	1	588	163356062	163356640
1A	595	1	589	207665316	207664751
1A	585	1	584	394713036	394712472
1A	595	1	589	427142753	427142188
1A	590	1	589	430079520	430080090
1A	595	1	589	506916952	506917517
1A	583	1	582	522523944	522524509
1A	502	88	589	15003556	15003063
1A	584	1	582	83152101	83151526
1A	590	1	589	152622018	152622587
1A	582	1	582	159618256	159618832
1A	590	1	589	253994380	253994948
1A	590	1	589	344090951	344091520
1A	584	1	582	380938702	380939277
1A	585	1	582	442283883	442284459
1A	510	26	535	480118193	480118696
1A	535	1	528	540884162	540884690
1A	540	1	535	75232744	75232208
1A	535	1	535	105688858	105689377
1A	595	1	589	121366913	121367479
1A	534	1	528	135685963	135685443
1A	568	20	587	173434152	173434703
1A	583	1	582	211139414	211139987
1A	591	1	589	273395410	273395988
1A	567	27	589	347849767	347850324
1A	595	1	589	366184799	366185365
1A	595	1	589	367743210	367742644
1A	588	1	587	421914301	421913733
1A	595	1	589	529765186	529764620
1A	533	1	527	39098257	39097738
1A	589	1	589	67201313	67201877
1A	584	1	582	124769313	124769878
1A	582	1	582	132412866	132412301
1A	595	1	589	133088072	133088637
1A	591	1	589	204444740	204444170
1A	590	1	589	226151402	226151972
1A	535	1	535	236377663	236377135
1A	595	1	589	302706709	302707274
1A	532	1	527	371713586	371713068
1A	533	1	527	416146260	416145741
1A	595	1	589	436076923	436076358
1A	596	1	589	468022851	468023416
1A	539	1	537	516053793	516053272
1A	598	1	589	101773007	101772439
1A	535	1	535	112447988	112447461
1A	591	1	589	120730317	120730885
1A	546	1	535	269771258	269770713
1A	583	1	582	279544118	279543554
1A	526	61	586	393205061	393205579
1A	588	1	588	578881511	578880935
1A	457	1	455	18331565	18331110
1A	536	1	535	91974665	91975184
1A	495	95	589	92217875	92218362
1A	589	1	589	237839350	237839929
1A	595	1	589	258829572	258829006
1A	579	4	582	281938140	281937570
1A	587	1	586	314942790	314942214
1A	596	1	589	321127817	321127251
1A	595	1	589	325417918	325417352
1A	535	1	535	355068907	355069426
1A	596	1	589	420357924	420358491
1A	595	1	589	521999399	521998833
1A	535	1	535	135138779	135139308
1A	590	1	589	165742292	165742874
1A	587	1	585	170440689	170440114
1A	451	1	450	268781179	268781624
1A	594	2	589	271663883	271664448
1A	569	1	568	304603900	304603351
1A	584	1	582	344680022	344679457
1A	595	1	589	374951261	374951826
1A	595	1	589	380770205	380770770
1A	591	1	589	392411753	392412324
1A	595	1	589	470415217	470415782
1A	583	1	582	483901059	483901624
1A	522	68	589	536411309	536410797
1A	540	1	535	192432786	192432254
1A	595	1	589	223382935	223382372
1A	533	1	533	323520975	323520459
1A	590	1	589	343425871	343425302
1A	538	1	537	351217620	351218151
1A	590	1	589	358795030	358794461
1A	590	1	589	472252444	472251875
1A	594	3	589	12546315	12545752
1A	596	1	589	74370820	74370253
1A	595	1	589	120876859	120876293
1A	583	1	583	192029931	192030492
1A	595	1	589	215053401	215052835
1A	595	1	589	230849644	230850210
1A	595	1	589	347202226	347201660
1A	595	1	589	348381435	348382001
1A	596	1	589	371645682	371646249
1A	595	1	589	378683653	378684219
1A	595	1	589	388691648	388691082
1A	595	1	589	447922378	447922944
1A	596	1	589	453051753	453051187
1A	593	1	587	498285476	498286038
1A	594	1	589	34999339	34998774
1A	595	1	589	68118094	68118659
1A	592	1	586	239598948	239599510
1A	595	1	589	356379055	356379620
1A	595	1	589	417224375	417223810
1A	595	1	589	450061673	450062237
1A	595	1	589	489432668	489432103
1A	590	1	589	50926209	50926777
1A	590	1	589	235563389	235563958
1A	593	1	587	305076541	305075977
1A	585	1	582	389912184	389912748
1A	593	1	587	433422947	433423511
1A	485	102	586	456288430	456288904
1A	583	1	582	85618289	85617727
1A	582	1	582	143184471	143185045
1A	596	1	589	148525651	148526218
1A	587	1	587	219822832	219822251
1A	534	1	534	234144740	234145254
1A	595	1	589	253595488	253594922
1A	596	1	589	258797437	258796870
1A	590	1	589	355380374	355379807
1A	589	1	589	366184067	366184621
1A	533	1	527	31080937	31081456
1A	533	1	527	66393986	66394505
1A	584	1	582	162947490	162946925
1A	582	1	582	556313601	556314166
1A	590	1	589	69869473	69868905
1A	585	1	582	132446871	132446307
1A	590	1	589	150199181	150198613
1A	537	1	535	462073415	462073935
1A	544	1	542	495370310	495370830
1A	596	1	589	22776427	22776994
1A	447	1	446	78015957	78015512
1A	596	1	589	87157419	87156852
1A	596	1	589	240189944	240189378
1A	595	1	589	275838246	275837680
1A	439	153	589	301859975	301859539
1A	597	1	589	359372709	359373276
1A	596	1	589	411688192	411688759
1A	595	1	589	458421171	458421737
1A	595	1	589	510822065	510821499
1A	595	1	589	549590929	549590363
1A	533	1	527	66577700	66577181
1A	562	23	582	126952313	126952865
1A	533	1	527	159246913	159246394
1A	530	1	526	198758734	198758215
1A	535	1	535	271806378	271806907
1A	541	47	586	324127504	324128034
1A	588	3	589	389321348	389321914
1A	533	1	527	416258238	416257719
1A	534	1	527	442435137	442434618
1A	451	1	450	503341708	503341263
1A	513	1	512	44364314	44364821
1A	583	1	582	154327005	154327581
1A	537	1	535	401760754	401761275
1A	537	1	535	401876746	401877267
1A	595	1	589	53244548	53243982
1A	535	1	535	62234190	62233671
1A	583	1	582	79535005	79535567
1A	449	1	448	132067777	132067334
1A	564	26	589	200212609	200212065
1A	536	1	527	221167649	221168170
1A	595	1	589	311081000	311080434
1A	501	89	589	363988897	363988411
1A	582	1	582	403938535	403939109
1A	583	1	582	408242281	408242843
1A	501	63	562	412790119	412789626
1A	592	1	586	541273231	541273794
1A	590	1	589	14691979	14692538
1A	595	1	589	39659017	39659582
1A	535	1	535	76422669	76422140
1A	523	67	589	460009893	460010409
1A	582	1	582	43630304	43630867
1A	584	1	583	109845762	109845199
1A	590	1	589	431612536	431611968
1A	584	1	582	438967658	438968222
1A	582	1	582	440305260	440304685
1A	593	1	587	521709660	521710224
1A	449	1	448	143504410	143503967
1A	564	26	589	200240023	200239479
1A	592	4	589	320672910	320672347
1A	417	166	582	366739430	366739016
1A	596	1	589	449669374	449668807
1A	584	1	582	41794462	41795028
1A	450	142	589	68562924	68563372
1A	595	1	589	88629666	88630231
1A	589	1	589	168903378	168903960
1A	536	1	535	371903752	371904268
1A	535	1	535	412529019	412528491
1A	595	1	589	417394855	417394290
1A	451	1	450	419945349	419945794
1A	451	1	450	436473318	436473763
1A	596	1	589	440574280	440574838
1A	532	1	527	131325867	131325350
1A	567	20	586	414910323	414910877
1A	596	1	589	52597122	52596555
1A	537	1	537	53289370	53289898
1A	535	1	535	119553579	119553060
1A	534	1	527	203923529	203924049
1A	537	1	537	338579059	338578537
1A	590	1	589	375084524	375085085
1A	450	131	580	403069228	403068781
1A	595	1	589	468270727	468270161
1A	451	1	450	46602835	46602390
1A	595	1	589	88383859	88384424
1A	584	1	582	348058288	348058853
1A	473	1	473	443323912	443323448
1A	582	1	582	498966267	498965714
1A	427	102	528	552378089	552378510
1A	594	1	589	53743462	53742900
1A	593	1	587	77509067	77508503
1A	447	1	446	78877236	78877677
1A	523	67	589	372654513	372653999
1A	583	3	582	397095833	397095274
1A	593	1	589	414129820	414130389
1A	595	1	589	121132963	121132397
1A	582	1	582	158338683	158339257
1A	464	1	463	360733671	360733213
1A	535	1	535	369769183	369768664
1A	504	29	527	400932299	400931810
1A	533	1	527	38466926	38467445
1A	583	1	582	72350579	72350014
1A	451	1	450	153307742	153308187
1A	588	1	587	200214278	200213718
1A	560	26	582	253208267	253207718
1A	451	1	450	304007776	304008221
1A	451	1	450	334546659	334547104
1A	595	1	589	382479083	382478530
1A	533	1	527	419788659	419789178
1A	506	1	500	427634548	427634057
1A	409	181	589	545131663	545132071
1A	593	1	587	150128756	150128197
1A	532	1	527	254746503	254745986
1A	528	1	528	293073336	293073845
1A	593	1	587	467977445	467978009
1A	596	1	589	22062682	22062115
1A	591	1	589	96435754	96435200
1A	584	1	582	202474911	202475466
1A	535	1	535	398797421	398797940
1A	541	1	527	440484926	440484400
1A	584	1	582	505845081	505845648
1A	593	1	587	529086121	529085558
1A	451	1	450	116293619	116293174
1A	451	1	450	243215055	243215500
1A	448	1	447	352566614	352567056
1A	451	1	450	414068216	414067771
1A	451	1	450	552087403	552086958
1A	452	137	586	1920005	1919556
1A	582	1	582	63959158	63959722
1A	540	1	537	164871995	164872526
1A	561	35	589	304375368	304374838
1A	533	1	527	372413410	372413927
1A	608	1	587	410492944	410492338
1A	595	1	589	422716370	422715814
1A	590	1	589	423346894	423346338
1A	595	1	589	389966569	389967135
1A	593	1	589	493579512	493578946
1A	595	1	589	151685332	151684767
1A	451	1	450	151756006	151755561
1A	595	1	589	163754500	163755064
1A	533	1	527	167888347	167887828
1A	501	26	526	201078011	201077538
1A	590	1	589	517528021	517528579
1A	491	99	589	543906204	543905722
1A	451	1	450	138899955	138900399
1A	451	1	450	360906412	360906856
1A	589	1	589	494997280	494997831
1A	534	1	527	203894337	203894857
1A	538	1	537	396669847	396669319
1A	451	1	450	61965423	61964978
1A	451	1	450	144926906	144927351
1A	564	26	589	155530156	155529620
1A	451	1	450	176097856	176097411
1A	451	1	450	177785871	177785426
1A	592	1	586	328944751	328945312
1A	451	1	450	347168963	347168518
1A	582	1	582	414539046	414538481
1A	451	1	450	480752894	480752449
1A	409	180	587	223479437	223479844
1A	590	1	589	328198815	328198259
1A	592	1	589	336249577	336249020
1A	592	1	589	426406372	426406928
1A	453	1	450	100051885	100052332
1A	582	1	582	137826625	137827180
1A	590	1	589	14689630	14690188
1A	451	1	450	138446426	138445981
1A	591	1	589	169825268	169825838
1A	591	1	589	169827653	169828223
1A	451	1	450	211327072	211327517
1A	434	156	589	120012154	120012584
1A	451	1	450	122929804	122930248
1A	563	28	589	353086642	353087166
1A	533	1	527	376430987	376430477
1A	474	1	474	481865253	481864786
1A	475	1	474	241361507	241361973
1A	474	1	473	372092617	372093083
1A	451	1	450	154091596	154092041
1A	448	1	447	281960993	281961435
1A	386	204	589	344088781	344089165
1A	533	1	527	466619264	466619782
1A	590	1	589	65800799	65800248
1A	474	1	474	387352032	387352499
1A	451	1	450	394727344	394727788
1A	589	1	589	439980145	439980696
1A	475	1	474	493578769	493578302
1A	475	1	474	560954547	560954080
1A	474	1	474	223642356	223641890
1A	593	1	587	404972301	404971738
1A	451	1	450	485820290	485820735
1A	533	1	533	191056119	191056636
1A	592	1	589	264434815	264434246
1A	563	26	586	311006647	311006104
1A	450	1	450	48334236	48334678
1A	588	1	586	291095598	291096156
1A	432	156	587	355163079	355163508
1A	451	1	450	73822048	73822493
1A	587	1	587	373317419	373317973
1A	404	186	589	106135545	106135944
1A	592	1	589	113897698	113897118
1A	489	1	488	189835471	189835949
1A	551	45	589	248534791	248534269
1A	475	1	474	335853299	335852832
1A	528	1	528	113002325	113001829
1A	451	1	450	59679480	59679035
1A	449	1	448	66023995	66023553
1A	463	1	463	118209246	118209702
1A	589	1	589	223143665	223144242
1A	593	1	589	285007323	285006752
1A	464	1	450	341658289	341657832
1A	511	23	527	110618057	110618554
1A	590	1	589	157608791	157609371
1A	571	1	571	301842868	301842323
1A	588	1	587	364168337	364168889
1A	589	1	588	118361488	118360920
1A	473	2	474	121243545	121243079
1A	582	1	582	204608993	204608438
1A	475	1	474	256750267	256749801
1A	590	1	589	296184352	296184907
1A	451	1	450	104538573	104538128
1A	451	1	450	153398217	153398662
1A	589	1	589	191163926	191164490
1A	590	1	589	238717481	238718064
1A	583	1	582	484402121	484401579
1A	448	1	447	201931203	201931643
1A	536	1	533	468284967	468284439
1A	575	21	589	151652046	151651502
1A	524	1	524	158402480	158402997
1A	512	1	512	223157526	223157020
1A	422	28	448	341968505	341968089
1A	474	1	474	376184518	376184984
1A	448	1	447	46433072	46433514
1A	487	1	487	242316070	242316550
1A	451	1	450	283637153	283637598
1A	590	1	589	133846878	133846298
1A	538	1	537	234103401	234102882
1A	475	1	474	265682737	265683204
1A	474	1	474	344810137	344810604
1A	474	1	474	42400019	42399553
1A	414	176	589	246220214	246220625
1A	449	87	535	403612025	403611582
1A	475	1	474	560416788	560417254
1A	474	1	473	563408316	563408782
1A	592	1	589	65704708	65705279
1A	451	1	450	82204749	82204304
1A	451	1	450	114821209	114820764
1A	593	1	589	333682476	333683047
1A	451	1	450	371753034	371752595
1A	592	1	586	484911299	484910755
1A	451	1	451	542392801	542393245
1A	476	1	474	29104815	29105282
1A	475	1	474	61425530	61425997
1A	475	1	474	85094935	85094468
1A	472	1	471	153174934	153175398
1A	475	1	474	163831500	163831967
1A	432	1	432	258247657	258247232
1A	582	1	582	263456413	263455838
1A	475	1	474	337635612	337635145
1A	475	1	474	423163164	423162697
1A	595	1	589	511605176	511605727
1A	475	1	474	555656162	555655695
1A	398	1	398	95429444	95429052
1A	587	1	587	144233318	144232737
1A	475	1	474	269289960	269289494
1A	472	1	471	382433581	382434044
1A	591	1	589	396626665	396626111
1A	475	1	474	451446749	451446283
1A	535	1	535	255098979	255099483
1A	476	1	474	477769624	477770088
1A	448	1	447	49779833	49780273
1A	475	1	474	107196475	107196008
1A	451	1	450	113896882	113896450
1A	475	1	474	140265828	140265361
1A	423	1	422	238029292	238029709
1A	474	1	474	290661636	290662103
1A	475	1	474	325230646	325230179
1A	474	1	474	339063805	339064272
1A	475	1	474	348313081	348312614
1A	501	89	589	414892127	414892604
1A	475	1	474	427473335	427472868
1A	449	2	450	54152693	54152250
1A	593	1	589	82205562	82204983
1A	396	192	587	437937802	437937409
1A	456	1	455	549733682	549734130
1A	421	29	448	33679218	33678803
1A	474	1	474	272944967	272945434
1A	476	1	474	321189164	321188697
1A	476	1	474	394522500	394522033
1A	475	1	474	401040538	401041005
1A	475	1	474	417668316	417667849
1A	474	1	474	473909441	473908974
1A	448	1	447	258532420	258532853
1A	517	68	579	269771914	269771414
1A	484	1	483	275943545	275944019
1A	451	1	450	344748745	344748309
1A	448	4	450	53780722	53780280
1A	418	26	442	206139717	206140129
1A	541	1	541	223210200	223209671
1A	595	1	589	233112081	233111493
1A	462	14	474	484176058	484175605
1A	475	1	474	70904554	70905021
1A	476	1	474	112067281	112066814
1A	590	1	589	157365744	157366325
1A	475	1	474	304646204	304645737
1A	475	1	474	331628138	331627671
1A	476	1	474	391650574	391651041
1A	449	1	448	85398470	85398027
1A	433	158	588	153969963	153969533
1A	475	1	474	423217662	423217196
1A	592	1	589	431227337	431226782
1A	595	1	589	144873494	144874083
1A	587	1	582	117860657	117861203
1A	592	1	589	138899139	138899719
1A	592	1	589	144926090	144926670
1A	590	1	587	211326258	211326835
1A	476	1	474	339751331	339751798
1A	476	1	474	340482135	340481668
1A	592	1	589	376734965	376734385
1A	474	1	474	407108753	407109220
1A	448	1	447	410741691	410742131
1A	475	1	474	546780865	546780398
1A	462	1	456	162599627	162599179
1A	456	1	455	368934693	368934245
1A	535	1	535	412292674	412292167
1A	445	5	448	41270610	41270171
1A	584	1	582	96100867	96101402
1A	474	2	474	323700581	323701046
1A	592	2	589	341659102	341658525
1A	435	155	589	498013407	498013838
1A	582	1	582	71150051	71150608
1A	591	1	589	78876420	78877000
1A	593	1	589	138447243	138446663
1A	594	1	589	268780363	268780943
1A	593	1	589	304006960	304007540
1A	475	1	474	309406283	309406751
1A	416	1	415	344749867	344749460
1A	364	1	363	382798646	382798284
1A	474	2	474	84768851	84768385
1A	474	1	474	141117484	141117018
1A	476	1	474	152523416	152522950
1A	373	163	535	86947075	86946703
1A	590	1	587	334545845	334546423
1A	591	1	589	85399253	85398673
1A	475	1	474	119567711	119568178
1A	595	1	589	283636337	283636917
1A	593	1	589	304005421	304006001
1A	468	123	589	397401651	397401201
1A	593	1	589	456339369	456339949
1A	474	1	474	562069784	562069317
1A	474	1	474	179350330	179349864
1A	456	1	455	269024663	269025111
1A	587	1	587	91209932	91210504
1A	594	1	587	203458135	203457550
1A	476	1	474	229544185	229544648
1A	430	1	430	413823402	413822979
1A	592	1	589	104539390	104538810
1A	384	26	409	202829556	202829178
1A	475	1	474	394632970	394632503
1A	541	1	534	402467730	402467196
1A	592	1	589	113094901	113095480
1A	474	1	474	152781357	152780891
1A	475	1	474	347850502	347850968
1A	348	242	589	450680724	450680378
1A	474	1	474	103234341	103233877
1A	452	139	589	131537701	131537251
1A	410	1	409	291568822	291568419
1A	448	1	448	326193180	326193610
1A	418	26	442	39299645	39300056
1A	593	1	589	239136683	239136115
1A	448	1	448	403431683	403432123
1A	582	1	582	517136076	517136622
1A	420	1	419	70547391	70547803
1A	435	1	429	85105760	85106181
1A	475	1	474	534867085	534866619
1A	433	1	433	204783592	204784018
1A	359	229	587	456574454	456574811
1A	418	26	442	534352204	534352616
1A	377	211	587	52981522	52981894
1A	449	1	448	75680072	75680512
1A	408	1	407	113095715	113096117
1A	455	131	584	176458999	176459438
1A	475	1	474	265965136	265965603
1A	591	1	589	311500641	311500079
1A	593	1	589	505432155	505431575
1A	591	1	589	132068590	132068012
1A	587	1	586	169129605	169130174
1A	592	1	589	151756820	151756243
1A	592	1	589	177786687	177786107
1A	475	1	474	242802598	242803066
1A	449	1	448	314358307	314357867
1A	595	1	589	414069029	414068449
1A	587	1	586	169100943	169101512
1A	475	1	474	301919644	301919178
1A	590	1	589	206790493	206791049
1A	475	1	474	216013452	216012990
1A	476	1	474	220918542	220919009
1A	430	153	582	262508981	262508554
1A	591	1	587	358430063	358430643
1A	460	1	450	376734152	376733699
1A	400	191	589	380312677	380313074
1A	588	1	587	391230662	391231229
1A	449	1	448	82271098	82271538
1A	594	1	589	53521134	53520573
1A	578	10	583	159883054	159882496
1A	535	54	587	49282460	49281948
1A	595	1	589	116578504	116579044
1A	443	6	447	319113861	319114279
1A	592	1	589	54153511	54152931
1A	589	1	586	59680296	59679719
1A	593	1	589	41271403	41270823
1A	525	70	589	152537322	152537822
1A	349	189	537	287785395	287785742
1A	385	1	384	290141423	290141801
1A	328	262	589	347202728	347202403
1A	357	1	356	515402446	515402792
1A	474	1	474	359810559	359810111
1A	329	261	589	280427763	280427436
1A	476	1	474	419452974	419452524
1A	474	1	474	67154718	67154270
1A	552	36	583	266631481	266632011
1A	590	1	589	269964862	269964295
1A	587	1	586	391587973	391588524
1A	475	1	474	420199079	420198625
1A	484	1	483	457937871	457938327
1A	383	1	383	532099454	532099830
1A	325	265	589	260629940	260630264
1A	400	26	424	319012372	319012766
1A	593	1	589	371753848	371753269
1A	337	253	589	372412903	372413236
1A	475	1	474	470066024	470065576
1A	395	30	424	288498354	288497973
1A	399	1	398	410671139	410670749
1A	473	1	472	349315716	349315272
1A	583	1	581	289335612	289336173
1A	473	3	474	405536366	405536813
1A	572	1	572	372520633	372520071
1A	301	289	589	547150016	547150315
1A	401	1	401	142924214	142924608
1A	590	1	589	235893640	235893086
1A	386	1	386	291281723	291282094
1A	364	1	364	299728475	299728117
1A	301	289	589	70546912	70547211
1A	301	289	589	277059898	277059600
1A	301	289	589	369100268	369100567
1A	475	1	474	179304032	179303584
1A	341	69	409	202786685	202786350
1A	338	1	338	236115248	236114916
1A	294	296	589	349482277	349481985
1A	350	243	589	376183992	376184339
1A	301	289	589	119566498	119566798
1A	587	1	587	191434626	191434090
1A	301	289	589	323700102	323700402
1A	383	207	589	348118044	348118418
1A	301	289	589	348313561	348313261
1A	302	289	589	416982893	416983194
1A	340	1	340	446117573	446117907
1A	300	289	588	242458291	242457992
1A	438	156	587	299408738	299409151
1A	472	1	471	361793650	361794097
1A	473	1	473	159481843	159482291
1A	442	149	589	337088143	337088581
1A	365	1	365	481867524	481867166
1A	395	188	582	344947	345339
1A	365	1	365	121066968	121067325
1A	301	289	589	140358857	140359157
1A	301	289	589	248905087	248905387
1A	302	289	589	260839233	260838933
1A	301	289	589	321189643	321189343
1A	301	289	589	326596183	326596483
1A	298	289	586	398631374	398631671
1A	301	289	589	504445237	504445537
1A	301	289	589	82269894	82270193
1A	300	289	588	88465174	88464875
1A	303	287	589	89768198	89768500
1A	301	289	589	304245608	304245309
1A	301	289	589	309405805	309406104
1A	541	1	541	372972128	372972660
1A	474	1	474	409265327	409265776
1A	301	289	589	523331880	523331582
1A	299	289	587	566437130	566436832
1A	301	289	589	45996718	45997018
1A	301	289	589	66847772	66847472
1A	301	289	589	91126205	91125905
1A	301	289	589	119567230	119567530
1A	302	289	589	263370949	263371249
1A	302	289	589	269791997	269792298
1A	301	289	589	331628618	331628318
1A	301	289	589	422742483	422742783
1A	301	289	589	427473816	427473516
1A	301	289	589	38859301	38859002
1A	301	289	589	70904078	70904377
1A	301	289	589	84666843	84666544
1A	301	289	589	86266918	86267216
1A	302	289	589	233440754	233440455
1A	301	287	586	299728956	299728656
1A	301	289	589	321185668	321185370
1A	301	289	589	330224857	330224559
1A	301	289	589	344447385	344447086
1A	321	269	589	354277656	354277976
1A	301	289	589	367392329	367392628
1A	301	289	589	383313980	383313682
1A	301	289	589	564023982	564023683
1A	440	156	589	53877040	53876624
1A	300	289	588	136833630	136833332
1A	301	289	589	163248429	163248726
1A	325	268	589	234695161	234694838
1A	338	1	338	236118738	236118406
1A	315	275	589	299832717	299833030
1A	301	289	589	449669849	449669552
1A	301	289	589	519373576	519373873
1A	303	289	589	555656644	555656342
1A	334	256	589	29608285	29608613
1A	301	289	589	63790940	63791240
1A	301	289	589	279544599	279544299
1A	299	289	587	284784301	284784004
1A	301	289	589	343334431	343334131
1A	299	289	587	346640125	346639829
1A	301	289	589	348314290	348313990
1A	301	289	589	369277317	369277617
1A	302	289	589	382231235	382230934
1A	301	289	589	430321502	430321202
1A	301	289	589	472252924	472252624
1A	301	289	589	477769145	477769445
1A	449	1	448	552581707	552582130
1A	302	289	589	584819823	584820124
1A	301	289	589	10894783	10895082
1A	301	289	589	24862072	24862370
1A	301	289	589	162600102	162599804
1A	301	289	589	281639121	281638823
1A	301	289	589	293583650	293583351
1A	475	1	474	335647152	335647595
1A	301	289	589	361231349	361231647
1A	301	289	589	453691169	453691468
1A	301	289	589	508440783	508441082
1A	301	289	589	515447596	515447895
1A	301	289	589	534073135	534072837
1A	299	289	587	551483119	551483414
1A	475	1	474	72650069	72649621
1A	305	285	589	113167526	113167222
1A	301	289	589	127102080	127102377
1A	301	289	589	127552868	127553164
1A	299	289	587	290661158	290661456
1A	356	1	356	348547860	348547510
1A	303	287	589	367774302	367774001
1A	301	289	589	397961181	397961477
1A	301	289	589	483545522	483545226
1A	300	289	587	486400029	486400328
1A	301	289	589	45901424	45901724
1A	301	289	589	72650549	72650249
1A	302	289	589	83341172	83341473
1A	301	289	589	84776906	84776606
1A	301	289	589	89439394	89439094
1A	301	289	589	141117963	141117663
1A	299	289	587	142799883	142799586
1A	301	289	589	143094201	143093901
1A	302	289	589	158717578	158717278
1A	301	289	589	163753264	163753564
1A	301	289	589	201764962	201765262
1A	301	289	589	218401476	218401176
1A	301	289	589	280545805	280546105
1A	299	289	587	289954614	289954317
1A	301	289	589	295255959	295255659
1A	302	289	589	295511321	295511622
1A	301	289	589	300537987	300537687
1A	301	289	589	311946126	311946426
1A	301	289	589	360070328	360070028
1A	301	289	589	360344986	360344686
1A	302	289	589	390195741	390195440
1A	302	289	589	405391795	405392096
1A	302	289	589	426681586	426681285
1A	301	289	589	428298277	428297977
1A	418	178	589	437236174	437236567
1A	302	289	589	449269155	449268854
1A	301	289	589	476421676	476421976
1A	301	289	589	534867564	534867264
1A	301	289	589	549733203	549733503
1A	301	289	589	563407081	563407381
1A	301	289	589	45089093	45088794
1A	301	289	589	82268438	82268737
1A	294	289	582	103251536	103251829
1A	301	289	589	107197682	107197383
1A	301	289	589	109846240	109845941
1A	305	242	545	110264470	110264772
1A	301	289	589	122956300	122956599
1A	301	289	589	124980210	124979911
1A	301	289	589	148525178	148525476
1A	301	289	589	148785320	148785618
1A	301	289	589	159480630	159480929
1A	301	289	589	167759167	167758869
1A	363	1	363	191794692	191795049
1A	301	289	589	274826438	274826139
1A	301	289	589	322580486	322580785
1A	301	289	589	324729825	324730123
1A	301	289	589	344090475	344090774
1A	301	289	589	347040212	347040511
1A	301	289	589	348548339	348548040
1A	301	289	589	376168137	376167839
1A	301	289	589	378683176	378683475
1A	301	289	589	460102849	460103148
1A	301	289	589	483158978	483158679
1A	301	289	589	542358939	542359237
1A	299	289	587	3445601	3445303
1A	304	287	589	28413005	28413306
1A	301	289	586	87013343	87013642
1A	299	289	587	103602720	103603018
1A	301	289	589	140194662	140194365
1A	296	291	586	220918069	220918364
1A	353	26	378	274958044	274958390
1A	299	289	587	292700046	292699748
1A	301	289	589	307606892	307606596
1A	542	1	541	322580927	322581445
1A	299	289	587	328911741	328911443
1A	299	289	587	343426351	343426053
1A	315	272	585	437926460	437926146
1A	303	289	589	516054274	516053972
1A	368	1	368	577322177	577321828
1A	301	289	589	5138363	5138063
1A	301	289	589	34999821	34999521
1A	305	285	589	38801333	38801635
1A	301	289	589	65059036	65059336
1A	301	289	589	73365772	73365472
1A	300	289	588	88434130	88433834
1A	302	289	589	135242151	135241851
1A	301	289	589	140266306	140266006
1A	302	289	589	205931784	205931483
[truncated: 77,524 more rows]

## Sheet: TtuSat02-118
TtuSat02-118
satDNA lenght 118 nt
Genome assembly analysis (Svevo.v1)
				CHROMOSOME POSITION
Chromosome	alignment length	alignment start	alignment end	start	end				FISH Signal
1A	107	12	118	43937767	43937661			Chromosome 1A
1A	107	12	118	43937414	43937308			Chromosome 1B
1A	107	12	118	43937532	43937426			Chromosome 2A
1A	98	21	118	43937994	43937897			Chromosome 2B
1B	116	3	118	187781634	187781749			Chromosome 3A
1B	116	3	118	187781752	187781867			Chromosome 3B
1B	118	1	118	680579287	680579172			Chromosome 4A
1B	118	1	118	680593678	680593562			Chromosome 4B
1B	113	3	115	187782324	187782436			Chromosome 5A
1B	115	4	118	676114240	676114354			Chromosome 5B
1B	118	1	118	680461954	680461837			Chromosome 6A
1B	119	1	118	680495089	680494971			Chromosome 6B
1B	115	4	118	680524352	680524238			Chromosome 7A
1B	115	4	118	680541040	680540926			Chromosome 7B
1B	115	4	118	680608036	680607922
1B	107	12	118	4976731	4976837
1B	107	12	118	4982653	4982759
1B	107	12	118	4983843	4983949
1B	107	12	118	4988403	4988509
1B	107	12	118	4991212	4991318
1B	116	3	118	672516574	672516459
1B	118	1	118	680590630	680590513
1B	114	1	114	503180297	503180184
1B	104	12	115	4957862	4957965
1B	104	12	115	4963282	4963385
1B	104	12	115	4968080	4968183
1B	104	12	115	4971983	4972086
1B	116	3	118	611913151	611913036
1B	116	3	118	672514698	672514583
1B	116	3	118	673797154	673797039
1B	116	3	118	611888639	611888525
1B	118	1	118	679191845	679191728
1B	118	1	118	680513311	680513194
1B	118	1	118	680569506	680569389
1B	118	1	118	680578000	680577883
1B	118	1	118	680614254	680614137
1B	118	1	118	680616372	680616255
1B	118	1	118	680618490	680618373
1B	118	1	118	680624843	680624726
1B	118	1	118	680626961	680626844
1B	118	1	118	680629079	680628962
1B	116	3	118	680855758	680855644
1B	114	3	116	672482358	672482245
1B	114	3	116	672496304	672496191
1B	118	1	118	680492796	680492680
1B	107	12	118	4958918	4959024
1B	107	12	118	4974095	4974201
1B	116	1	116	503175407	503175292
1B	116	3	118	611813803	611813688
1B	116	3	118	611815323	611815208
1B	116	3	118	611816145	611816030
1B	116	3	118	611820315	611820200
1B	116	3	118	611823863	611823748
1B	116	3	118	611825506	611825391
1B	116	3	118	611827955	611827840
1B	116	3	118	611833059	611832944
1B	116	3	118	611834701	611834586
1B	116	3	118	611839918	611839803
1B	116	3	118	611840740	611840625
1B	116	3	118	611841560	611841445
1B	116	3	118	611844421	611844306
1B	116	3	118	611845242	611845127
1B	116	3	118	611846885	611846770
1B	116	3	118	611847706	611847591
1B	116	3	118	611864595	611864480
1B	116	3	118	611889108	611888993
1B	116	3	118	611893291	611893176
1B	116	3	118	611901867	611901752
1B	116	3	118	611916293	611916178
1B	116	3	118	673787985	673787870
1B	116	3	118	673800321	673800206
1B	116	3	118	673804309	673804194
1B	113	6	118	680572496	680572384
1B	118	1	118	1671732	1671615
1B	118	1	118	1764269	1764152
1B	107	12	118	4975556	4975661
1B	118	1	118	503159527	503159410
1B	106	11	116	503159635	503159530
1B	106	11	116	503160993	503160888
1B	118	1	118	503179943	503179826
1B	116	3	118	611889809	611889695
1B	115	4	118	673803837	673803723
1B	115	4	118	673806883	673806769
1B	118	1	118	677141083	677141200
1B	118	1	118	677145357	677145474
1B	118	1	118	679192316	679192199
1B	107	12	118	679194308	679194203
1B	118	1	118	679197840	679197723
1B	118	1	118	680519691	680519574
1B	118	1	118	680571913	680571796
1B	118	1	118	680573565	680573448
1B	118	1	118	680620608	680620491
1B	118	1	118	680622725	680622608
1B	114	5	118	611915024	611914911
1B	114	3	116	672481418	672481305
1B	114	3	116	672483766	672483653
1B	114	3	116	672485644	672485531
1B	114	5	118	672491271	672491158
1B	114	5	118	672500240	672500127
1B	114	5	118	672502583	672502470
1B	107	12	118	4954587	4954693
1B	107	12	118	4956541	4956647
1B	107	12	118	4992388	4992494
1B	116	1	116	503183659	503183544
1B	116	3	118	611806306	611806421
1B	116	3	118	611817852	611817737
1B	116	3	118	611819495	611819380
1B	116	3	118	611821399	611821284
1B	116	3	118	611822220	611822105
1B	116	3	118	611823042	611822927
1B	116	3	118	611824685	611824570
1B	116	3	118	611828777	611828662
1B	116	3	118	611833881	611833766
1B	116	3	118	611843599	611843484
1B	116	3	118	611846064	611845949
1B	113	6	118	611848523	611848411
1B	116	3	118	611899058	611898943
1B	116	3	118	611912162	611912047
1B	116	3	118	672494426	672494311
1B	116	3	118	672509621	672509506
1B	116	3	118	672515169	672515054
1B	116	3	118	672517045	672516930
1B	116	3	118	672518446	672518331
1B	116	3	118	672518917	672518802
1B	116	3	118	673773926	673773811
1B	116	3	118	673798092	673797977
1B	116	3	118	673814833	673814718
1B	118	1	118	4964772	4964889
1B	107	12	118	4990047	4990152
1B	118	1	118	503168148	503168031
1B	106	11	116	503168374	503168269
1B	118	1	118	503173244	503173127
1B	118	1	118	503174828	503174711
1B	109	10	118	503185756	503185648
1B	106	13	118	503185988	503185883
1B	116	3	118	611807120	611807233
1B	116	3	118	611893992	611893878
1B	118	1	118	679181521	679181638
1B	118	1	118	679181725	679181842
1B	118	1	118	679190191	679190308
1B	118	1	118	679195373	679195256
1B	118	1	118	679195844	679195727
1B	118	1	118	679199837	679199720
1B	118	1	118	680491741	680491624
1B	118	1	118	680523074	680522957
1B	118	1	118	680539754	680539637
1B	118	1	118	680568217	680568100
1B	118	1	118	680570166	680570049
1B	114	1	114	1647739	1647626
1B	102	12	113	4945369	4945470
1B	114	1	114	503173961	503173848
1B	111	3	113	611818673	611818563
1B	114	3	116	672484705	672484592
1B	114	5	118	672488458	672488345
1B	114	3	116	672495365	672495252
1B	114	5	118	672498365	672498252
1B	114	5	118	672503520	672503407
1B	114	5	118	672506336	672506223
1B	114	5	118	680576008	680575895
1B	118	1	118	680609326	680609211
1B	107	12	118	4934817	4934923
1B	101	18	118	4936461	4936561
1B	101	12	112	4936925	4937025
1B	107	12	118	4942518	4942624
1B	101	12	112	4942988	4943088
1B	98	12	109	4956071	4956168
1B	98	12	109	4961434	4961531
1B	98	12	109	4964313	4964410
1B	107	12	118	4967024	4967130
1B	107	12	118	4969136	4969242
1B	98	12	109	4970192	4970289
1B	107	12	118	4973039	4973145
1B	116	1	116	503162114	503161999
1B	116	1	116	503163782	503163667
1B	116	3	118	610187069	610187184
1B	116	3	118	610189891	610190006
1B	116	3	118	610191420	610191535
1B	116	3	118	611802400	611802515
1B	116	3	118	611804751	611804866
1B	113	6	118	611842775	611842663
1B	116	3	118	611849878	611849763
1B	116	3	118	611852547	611852432
1B	116	3	118	611899995	611899880
1B	116	3	118	611901398	611901283
1B	116	3	118	611904676	611904561
1B	116	3	118	611908419	611908304
1B	116	3	118	611910291	611910176
1B	116	3	118	611917101	611916986
1B	116	3	118	611919793	611919678
1B	116	3	118	672483296	672483181
1B	116	3	118	672486583	672486468
1B	116	3	118	672487991	672487876
1B	116	3	118	672501646	672501531
1B	116	3	118	672504461	672504346
1B	116	3	118	672505398	672505283
1B	116	3	118	672508214	672508099
1B	116	3	118	672510090	672509975
1B	116	3	118	672515638	672515523
1B	116	3	118	673758548	673758433
1B	116	3	118	673762979	673762864
1B	116	3	118	673766301	673766186
1B	116	3	118	673768531	673768416
1B	116	3	118	673789273	673789158
1B	116	3	118	673791849	673791734
1B	116	3	118	673797623	673797508
1B	116	3	118	673799500	673799385
1B	116	3	118	673803018	673802903
1B	113	6	118	673812491	673812379
1B	107	12	118	677140858	677140964
1B	104	15	118	679188957	679189060
1B	107	12	118	679199355	679199249
1B	118	1	118	680494618	680494504
1B	116	3	118	680856208	680856323
1B	116	3	118	680856326	680856441
1B	118	1	118	4934924	4935041
1B	118	1	118	4970651	4970768
1B	118	1	118	4976132	4976249
1B	118	1	118	4982054	4982171
1B	119	1	118	503161355	503161238
1B	118	1	118	503182017	503181900
1B	115	4	118	610190951	610191065
1B	116	3	118	611900461	611900347
1B	116	3	118	611903739	611903625
1B	116	3	118	611905611	611905497
1B	116	3	118	611907482	611907368
1B	118	1	118	672484237	672484120
1B	118	1	118	672486115	672485998
1B	118	1	118	676519485	676519602
1B	107	12	118	676536042	676536146
1B	118	1	118	676536265	676536382
1B	107	12	118	676537585	676537690
1B	118	1	118	677136394	677136511
1B	118	1	118	679192788	679192671
1B	118	1	118	679196316	679196199
1B	118	1	118	679197369	679197252
1B	118	1	118	679198312	679198195
1B	118	1	118	680457911	680457794
1B	115	4	118	680524116	680524002
1B	118	1	118	680611436	680611319
1B	108	3	110	1761600	1761493
1B	114	5	118	4223886	4223999
1B	99	14	112	4940040	4940138
1B	114	5	118	672487520	672487407
1B	114	5	118	672501177	672501064
1B	105	12	116	677136169	677136273
1B	116	3	118	4942157	4942272
1B	116	3	118	610187539	610187654
1B	116	3	118	610188480	610188595
1B	116	3	118	610188950	610189065
1B	116	3	118	610190361	610190476
1B	116	3	118	610193301	610193416
1B	116	3	118	611802870	611802985
1B	116	3	118	611804281	611804396
1B	116	3	118	611808837	611808722
1B	116	3	118	611854974	611854859
1B	116	3	118	611897182	611897067
1B	116	3	118	611899526	611899411
1B	116	3	118	611902804	611902689
1B	116	3	118	611903273	611903158
1B	116	3	118	611904208	611904093
1B	116	3	118	611905145	611905030
1B	116	3	118	611906547	611906432
1B	116	3	118	611908888	611908773
1B	116	3	118	611910760	611910645
1B	116	3	118	672480947	672480832
1B	116	3	118	672482827	672482712
1B	116	3	118	672485174	672485059
1B	116	3	118	672489397	672489282
1B	116	3	118	672496772	672496657
1B	116	3	118	672517510	672517395
1B	116	3	118	672519382	672519267
1B	116	3	118	673770759	673770644
1B	116	3	118	673791030	673790915
1B	116	3	118	673812964	673812849
1B	104	12	115	677135461	677135564
1B	107	12	118	677135933	677136039
1B	113	6	118	680514598	680514486
1B	108	12	118	680619540	680619434
1B	119	1	118	1705387	1705269
1B	118	1	118	1781094	1780977
1B	118	1	118	1894772	1894655
1B	97	12	108	4977906	4978002
1B	97	12	108	4980943	4981039
1B	97	12	108	4981947	4982043
1B	97	12	108	4985018	4985114
1B	97	12	108	4987697	4987793
1B	118	1	118	4990624	4990741
1B	118	1	118	503162703	503162586
1B	118	1	118	503164371	503164254
1B	115	4	118	503178351	503178237
1B	115	4	118	610189422	610189536
1B	115	4	118	611805693	611805807
1B	116	3	118	611911226	611911112
1B	118	1	118	677136864	677136981
1B	118	1	118	679186808	679186925
1B	100	19	118	680538451	680538352
1B	118	1	118	680610379	680610262
1B	108	3	110	4935160	4935267
1B	105	14	118	611816955	611816851
1B	114	5	118	611898117	611898004
1B	114	5	118	672492208	672492095
1B	114	5	118	672508680	672508567
1B	114	5	118	672516104	672515991
1B	114	5	118	672517977	672517864
1B	114	5	118	673754293	673754180
1B	114	5	118	673763564	673763451
1B	114	5	118	673807351	673807238
1B	105	12	116	676533918	676534022
1B	108	12	118	1807020	1806914
1B	114	5	118	4223533	4223645
1B	107	12	118	4938099	4938205
1B	116	3	118	611851960	611851845
1B	116	3	118	611856026	611855911
1B	116	3	118	611894462	611894347
1B	116	3	118	611906079	611905964
1B	116	3	118	611907016	611906901
1B	116	3	118	611907951	611907836
1B	116	3	118	611909823	611909708
1B	116	3	118	611920250	611920135
1B	116	3	118	672481887	672481772
1B	116	3	118	672487051	672486936
1B	116	3	118	672490334	672490219
1B	116	3	118	672497427	672497312
1B	116	3	118	672498836	672498721
1B	116	3	118	672499771	672499656
1B	116	3	118	672500710	672500595
1B	116	3	118	672503053	672502938
1B	116	3	118	672504929	672504814
1B	116	3	118	672506807	672506692
1B	116	3	118	673755464	673755349
1B	116	3	118	673760281	673760166
1B	116	3	118	673789742	673789627
1B	108	12	118	680613186	680613080
1B	108	12	118	680615304	680615198
1B	108	12	118	680617422	680617316
1B	108	12	118	680621657	680621551
1B	108	12	118	680623775	680623669
1B	108	12	118	680625893	680625787
1B	108	12	118	680628011	680627905
1B	118	1	118	1657416	1657299
1B	109	1	109	4224933	4225041
1B	115	4	118	503159993	503159879
1B	118	1	118	503164135	503164018
1B	115	4	118	610186600	610186714
1B	115	4	118	610188011	610188125
1B	115	4	118	610192362	610192476
1B	116	3	118	611807941	611808055
1B	116	3	118	611909354	611909240
1B	118	1	118	680457675	680457558
1B	118	1	118	680612726	680612609
1B	118	1	118	680614844	680614727
1B	118	1	118	680616962	680616845
1B	118	1	118	680619080	680618963
1B	118	1	118	680623315	680623198
1B	118	1	118	680625433	680625316
1B	118	1	118	680627551	680627434
1B	118	1	118	680629669	680629552
1B	118	1	118	1784900	1784785
1B	115	5	118	1897304	1897190
1B	94	25	118	503159021	503158929
1B	118	1	118	503161120	503161004
1B	114	5	118	672499302	672499189
1B	115	5	118	672507273	672507160
1B	115	5	118	672510557	672510444
1B	114	5	118	672519849	672519736
1B	115	4	118	673806529	673806417
1B	111	8	118	680568092	680567982
1B	111	8	118	680593554	680593444
1B	118	1	118	680611906	680611791
1B	108	11	118	1808844	1808738
1B	118	1	118	4992143	4992257
1B	116	3	118	611805221	611805336
1B	116	3	118	611812278	611812163
1B	116	3	118	611861248	611861133
1B	116	3	118	611863225	611863110
1B	116	3	118	611911695	611911580
1B	116	3	118	611919326	611919211
1B	116	3	118	673790561	673790446
1B	116	3	118	673814251	673814136
1B	98	12	109	677126959	677127056
1B	118	1	118	1671262	1671145
1B	118	1	118	4224465	4224582
1B	115	4	118	610190833	610190947
1B	115	4	118	611803342	611803456
1B	115	4	118	611808412	611808526
1B	105	12	115	677166120	677166222
1B	118	1	118	680621198	680621081
1B	118	1	118	672488578	672488463
1B	118	1	118	672501297	672501182
1B	118	1	118	672503640	672503525
1B	115	4	118	673796330	673796218
1B	107	12	118	4944163	4944269
1B	113	4	116	503183195	503183083
1B	116	1	116	503184884	503184769
1B	116	3	118	611859264	611859149
1B	116	3	118	611860196	611860081
1B	116	3	118	611900930	611900815
1B	116	3	118	672490802	672490687
1B	116	3	118	672497896	672497781
1B	116	3	118	672505867	672505752
1B	118	1	118	1645631	1645514
1B	118	1	118	1669144	1669027
1B	115	4	118	1679761	1679647
1B	118	1	118	1783645	1783528
1B	115	4	118	1808031	1807917
1B	94	25	118	503174634	503174541
1B	94	25	118	503181336	503181243
1B	118	1	118	1679531	1679415
1B	105	1	105	503179046	503178942
1B	111	8	118	680607914	680607804
1B	113	4	116	503174076	503173964
1B	113	4	116	503174943	503174831
1B	113	4	116	503180464	503180352
1B	116	3	118	611902336	611902221
1B	116	3	118	673805130	673805015
1B	80	39	118	677163434	677163513
1B	118	1	118	679194786	679194672
1B	115	4	118	1645860	1645746
1B	115	4	118	1669374	1669260
1B	115	4	118	1671496	1671382
1B	118	1	118	1762655	1762538
1B	94	25	118	503175040	503174947
1B	79	40	118	673776117	673776039
1B	104	1	103	677146067	677146170
1B	80	40	118	680844264	680844186
1B	108	11	118	1760426	1760319
1B	75	44	118	503178782	503178708
1B	93	3	95	611862291	611862199
1B	114	5	118	679202705	679202592
1B	113	8	118	680538579	680538469
1B	107	12	118	1670781	1670675
1B	113	4	116	503179161	503179049
1B	112	1	112	611860778	611860670
1B	118	1	118	679191259	679191145
1B	83	28	110	680492534	680492452
1B	109	1	109	1681858	1681750
1B	77	40	115	680877473	680877548
1B	100	1	100	1781564	1781466
1B	114	2	115	4982525	4982638
1B	114	5	118	672494774	672494661
1B	114	5	118	673814713	673814600
1B	116	3	118	1895414	1895299
1B	112	1	112	611858794	611858686
1B	115	4	118	1657646	1657532
1B	79	3	81	611817034	611816956
1B	109	8	116	680540918	680540810
1B	66	53	118	672512328	672512263
1B	104	8	111	680456964	680456861
1B	94	25	118	1807243	1807150
1B	114	2	115	4988275	4988388
1B	115	3	117	680458610	680458497
1B	114	5	118	680459079	680458966
1B	108	5	111	680462068	680461962
1B	118	1	118	680592150	680592036
1B	61	58	118	676114176	676114236
1B	114	5	118	1750300	1750187
1B	84	1	84	4985125	4985208
1B	60	59	118	503184944	503184885
1B	114	5	118	673772985	673772872
1B	109	5	112	680493679	680493572
1B	114	5	118	680522139	680522026
1B	108	11	118	680590853	680590749
1B	90	5	94	1649643	1649554
1B	87	30	116	503181093	503181007
1B	60	59	118	611801986	611802045
1B	114	5	118	680491855	680491742
1B	114	5	118	680538818	680538705
1B	112	8	118	680569617	680569507
1B	116	5	118	680513425	680513312
1B	71	2	72	4981521	4981591
1B	62	1	62	503159409	503159348
1B	87	8	94	1763436	1763351
1B	41	77	117	672520365	672520325
1B	55	1	55	677163632	677163686
1B	39	80	118	680855799	680855761
1B	63	5	67	680571201	680571139
1B	32	87	118	4225095	4225126
1B	31	88	118	680857497	680857527
2A	118	1	118	636036755	636036872
2A	118	1	118	636063629	636063746
2A	118	1	118	636079971	636080088
2A	107	12	118	636118559	636118664
2A	117	1	117	636006923	636007039
2A	105	12	116	636077411	636077515
2A	118	1	118	635938029	635938146
2A	118	1	118	636064563	636064680
2A	114	5	118	636005169	636005282
2A	118	1	118	636009733	636009849
2A	107	12	118	636012619	636012725
2A	106	12	117	635950595	635950700
2A	118	1	118	636013166	636013283
2A	118	1	118	636107267	636107384
2A	114	5	118	636094138	636094251
2A	118	1	118	636102077	636102193
2A	116	1	116	635952786	635952901
2A	107	12	118	636062469	636062575
2A	107	12	118	636119144	636119250
2A	118	1	118	636066063	636066180
2A	114	5	118	636090440	636090553
2A	118	1	118	636128339	636128455
2A	105	1	105	636130400	636130504
2A	107	12	118	636036180	636036286
2A	106	13	118	636057237	636057342
2A	107	12	118	636060017	636060121
2A	107	12	118	636079395	636079501
2A	115	5	118	636097022	636097136
2A	114	5	118	636078806	636078917
2A	114	5	118	636002504	636002615
2A	118	1	118	636075644	636075761
2A	106	5	110	636117966	636118069
2A	114	5	118	635950472	635950583
2A	114	5	118	636005757	636005868
2A	121	3	118	636108402	636108522
2A	111	5	115	636077873	636077981
2A	49	70	118	636010801	636010849
2B	116	3	118	1402817	1402702
2B	116	3	118	1404677	1404562
2B	116	3	118	1406659	1406544
2B	115	3	117	1402699	1402585
2B	111	3	113	1406187	1406077
2B	117	2	118	1408566	1408450
2B	116	3	118	1404559	1404444
2B	116	3	118	1406305	1406190
2B	115	4	118	1408094	1407981
2B	115	4	118	1409503	1409390
2B	116	3	118	1403635	1403520
2B	116	3	118	1406541	1406426
2B	115	4	118	1408798	1408685
2B	117	2	118	1409270	1409154
2B	101	18	118	1086530	1086430
2B	107	12	118	570882713	570882607
2B	116	3	118	570882840	570882725
2B	91	28	118	1409949	1409859
2B	118	1	118	570882960	570882843
2B	118	1	118	570883656	570883539
2B	118	1	118	570883892	570883775
2B	115	4	118	16500114	16500001
2B	118	1	118	1087516	1087402
2B	107	12	118	570883409	570883303
2B	117	3	118	570883075	570882961
2B	117	3	118	570884007	570883893
2B	118	1	118	1086311	1086194
2B	106	13	118	1092742	1092640
2B	44	75	118	1402863	1402820
3A	104	12	115	470273372	470273475
3A	107	12	118	470273490	470273596
3A	101	15	115	470273021	470273121
3A	107	12	118	470273254	470273360
3A	101	15	115	470273847	470273947
3A	107	12	118	470272900	470273006
3A	107	12	118	470273726	470273832
3B	118	1	118	3426153	3426036
3B	118	1	118	3446702	3446585
3B	118	1	118	972530	972413
3B	118	1	118	3424544	3424427
3B	118	1	118	3548364	3548247
3B	118	1	118	3552133	3552016
3B	119	1	118	70054769	70054887
3B	114	5	118	967810	967697
3B	118	1	118	3427773	3427657
3B	115	4	118	943824	943710
3B	118	1	118	945059	944942
3B	115	4	118	949175	949061
3B	115	4	118	952165	952051
3B	115	4	118	958239	958125
3B	115	4	118	960551	960437
3B	118	1	118	3422924	3422807
3B	108	11	118	798973	798866
3B	108	11	118	856298	856191
3B	108	11	118	918798	918691
3B	117	2	118	938964	938848
3B	108	11	118	999773	999666
3B	114	5	118	1736719	1736832
3B	118	1	118	3448310	3448194
3B	115	1	115	70031940	70032053
3B	117	1	116	7369387	7369502
3B	107	12	118	70049421	70049527
3B	118	1	118	778167	778050
3B	118	1	118	783363	783246
3B	118	1	118	784992	784875
3B	118	1	118	913378	913261
3B	115	1	115	2150829	2150943
3B	118	1	118	3450256	3450139
3B	118	1	118	3459456	3459339
3B	118	1	118	3470413	3470296
3B	118	1	118	3545981	3545864
3B	118	1	118	3550896	3550779
3B	118	1	118	3567881	3567764
3B	118	1	118	7787966	7787849
3B	118	1	118	13626891	13627008
3B	118	1	118	13642476	13642593
3B	118	1	118	70045804	70045921
3B	108	11	118	853644	853537
3B	108	11	118	854800	854693
3B	108	11	118	863566	863459
3B	108	11	118	871001	870894
3B	108	11	118	875746	875639
3B	108	11	118	902269	902162
3B	108	11	118	927120	927013
3B	117	2	118	940704	940588
3B	117	2	118	953909	953793
3B	115	4	118	3573076	3572963
3B	116	3	118	1602945	1603060
3B	116	3	118	1605200	1605315
3B	118	1	118	3449926	3449813
3B	116	3	118	70045688	70045803
3B	107	12	118	70056079	70056185
3B	107	12	118	70057539	70057645
3B	118	1	118	779794	779677
3B	118	1	118	781737	781620
3B	118	1	118	786619	786502
3B	118	1	118	929300	929183
3B	118	1	118	967343	967226
3B	118	1	118	989054	988937
3B	115	1	115	1004067	1003953
3B	118	1	118	1018697	1018580
3B	106	13	118	1035585	1035480
3B	115	1	115	1731158	1731272
3B	118	1	118	1737184	1737301
3B	115	1	115	1739390	1739504
3B	118	1	118	1782439	1782556
3B	115	1	115	2067103	2067217
3B	115	4	118	2081179	2081293
3B	109	1	109	2100476	2100584
3B	115	1	115	2101642	2101756
3B	118	1	118	2124881	2124998
3B	119	1	118	3572729	3572611
3B	115	4	118	3577949	3577835
3B	103	13	115	7308888	7308990
3B	115	1	115	7345903	7346017
3B	119	1	118	7372895	7373012
3B	119	1	118	7380115	7380232
3B	115	4	118	7782854	7782740
3B	106	13	118	7783553	7783448
3B	118	1	118	7788906	7788789
3B	115	4	118	7809375	7809261
3B	115	4	118	7869544	7869430
3B	118	1	118	13621510	13621627
3B	118	1	118	70025978	70026095
3B	118	1	118	70046859	70046976
3B	118	1	118	70048450	70048567
3B	118	1	118	70050235	70050352
3B	108	11	118	788812	788705
3B	108	11	118	858031	857924
3B	108	11	118	860216	860109
3B	108	11	118	862411	862304
3B	108	11	118	913837	913730
3B	108	11	118	917163	917056
3B	108	11	118	923529	923422
3B	108	11	118	989513	989406
3B	108	11	118	1003949	1003842
3B	108	11	118	1074704	1074597
3B	114	5	118	1738925	1739038
3B	114	5	118	1740316	1740429
3B	115	4	118	3575006	3574893
3B	115	1	115	7299040	7299153
3B	118	1	118	7299625	7299741
3B	93	26	118	7866081	7865989
3B	118	1	118	7960302	7960186
3B	117	1	117	7961473	7961357
3B	102	17	118	69794634	69794735
3B	107	12	118	901691	901585
3B	107	12	118	908516	908410
3B	107	12	118	916585	916479
3B	118	1	118	1592814	1592928
3B	116	3	118	1600690	1600805
3B	118	1	118	1601042	1601156
3B	116	3	118	1652224	1652339
3B	114	5	118	7322706	7322818
3B	116	1	116	7371321	7371436
3B	106	13	118	942699	942594
3B	106	13	118	946532	946427
3B	106	13	118	948050	947945
3B	106	13	118	951040	950935
3B	118	1	118	970313	970196
3B	109	10	118	1003010	1002902
3B	118	1	118	1596279	1596396
3B	118	1	118	1732312	1732429
3B	113	6	118	1826132	1826243
3B	118	1	118	2082598	2082715
3B	115	1	115	2091913	2092027
3B	109	1	109	2103827	2103935
3B	109	1	109	2105894	2106002
3B	109	1	109	2107962	2108070
3B	109	1	109	2108677	2108785
3B	109	1	109	2110558	2110666
3B	115	1	115	2116668	2116782
3B	115	1	115	2155985	2156099
3B	115	1	115	2158684	2158798
3B	118	1	118	7322936	7323053
3B	118	1	118	7355800	7355917
3B	118	1	118	7802440	7802323
3B	118	1	118	7822502	7822385
3B	106	13	118	7851843	7851738
3B	115	4	118	7861680	7861566
3B	118	1	118	7896815	7896698
3B	118	1	118	13603861	13603978
3B	118	1	118	13626655	13626772
3B	118	1	118	13640521	13640638
3B	119	1	118	13645961	13646078
3B	118	1	118	69793440	69793557
3B	106	13	118	69793688	69793793
3B	107	12	118	70056949	70057054
3B	118	1	118	70057173	70057290
3B	118	1	118	563174958	563175075
3B	108	11	118	787078	786971
3B	108	11	118	790662	790555
3B	108	11	118	791817	791710
3B	108	11	118	792971	792864
3B	108	11	118	794587	794480
3B	108	11	118	795741	795634
3B	114	5	118	808046	807933
3B	114	5	118	824925	824812
3B	114	5	118	829620	829507
3B	108	11	118	852489	852382
3B	108	11	118	865252	865145
3B	108	11	118	870424	870317
3B	108	11	118	929759	929652
3B	108	11	118	930999	930892
3B	108	11	118	992618	992511
3B	108	11	118	996752	996645
3B	108	11	118	1068310	1068203
3B	118	1	118	1827285	1827400
3B	114	2	115	2089635	2089748
3B	114	1	114	3471000	3470887
3B	115	1	115	7304111	7304224
3B	118	1	118	7320164	7320280
3B	93	26	118	7803005	7802913
3B	93	26	118	7817178	7817086
3B	93	26	118	7892949	7892857
3B	118	1	118	13598853	13598969
3B	114	1	114	858148	858036
3B	114	1	114	863683	863571
3B	107	12	118	918220	918114
3B	107	12	118	922952	922846
3B	118	1	118	1595049	1595163
3B	118	1	118	1598766	1598880
3B	113	6	118	1673567	1673679
3B	117	3	118	3576160	3576044
3B	107	12	118	7352933	7353039
3B	108	11	118	7813823	7813717
3B	116	3	118	70048334	70048449
3B	116	3	118	70050119	70050234
3B	116	3	118	196819949	196820064
3B	116	3	118	196820419	196820534
3B	115	1	115	804220	804106
3B	115	1	115	809820	809706
3B	118	1	118	851678	851561
3B	118	1	118	864440	864323
3B	118	1	118	877148	877031
3B	118	1	118	884393	884276
3B	118	1	118	887748	887631
3B	118	1	118	903930	903813
3B	118	1	118	920158	920041
3B	118	1	118	925167	925050
3B	106	12	117	926542	926437
3B	113	4	115	928246	928134
3B	118	1	118	966109	965992
3B	115	4	118	999311	999197
3B	118	1	118	1000921	1000804
3B	107	12	118	1072845	1072740
3B	100	19	118	1076103	1076004
3B	118	1	118	1788122	1788239
3B	115	1	115	2055785	2055899
3B	118	1	118	2079251	2079368
3B	118	1	118	2083662	2083779
3B	115	1	115	2087354	2087468
3B	115	1	115	2094739	2094853
3B	115	1	115	2095770	2095884
3B	115	1	115	2096801	2096915
3B	112	6	117	2111505	2111616
3B	118	1	118	3433350	3433233
3B	118	1	118	3448993	3448876
3B	119	1	118	3527138	3527021
3B	115	4	118	3547304	3547190
3B	118	1	118	3556831	3556714
3B	112	1	112	3560940	3560829
3B	118	1	118	3578188	3578071
3B	119	1	118	7308994	7309112
3B	118	1	118	7315521	7315638
3B	112	1	112	7361926	7362037
3B	119	1	118	7371439	7371556
3B	118	1	118	7381903	7382020
3B	118	1	118	7790298	7790181
3B	118	1	118	7791313	7791196
3B	118	1	118	7848218	7848101
3B	118	1	118	7861343	7861226
3B	106	13	118	7862376	7862271
3B	115	4	118	7870249	7870135
3B	115	4	118	7890274	7890160
3B	118	1	118	13603979	13604096
3B	118	1	118	70024914	70025031
3B	118	1	118	70041953	70042070
3B	107	12	118	70050011	70050116
3B	118	1	118	312235768	312235885
3B	108	11	118	780253	780146
3B	108	11	118	782196	782089
3B	108	11	118	783822	783715
3B	108	11	118	785451	785344
3B	108	11	118	797357	797250
3B	108	11	118	803560	803453
3B	114	5	118	804686	804573
3B	114	5	118	805806	805693
3B	114	5	118	809166	809053
3B	114	5	118	810286	810173
3B	114	5	118	811406	811293
3B	114	5	118	812526	812413
3B	114	5	118	813646	813533
3B	114	5	118	823226	823113
3B	114	5	118	824346	824233
3B	114	5	118	826045	825932
3B	114	5	118	827165	827052
3B	108	11	118	849903	849796
3B	108	11	118	850709	850602
3B	108	11	118	875176	875069
3B	108	11	118	876324	876217
3B	108	11	118	879679	879572
3B	108	11	118	886924	886817
3B	108	11	118	914414	914307
3B	108	11	118	924107	924000
3B	108	11	118	934703	934596
3B	108	11	118	937798	937691
3B	108	11	118	1001850	1001743
3B	105	4	108	1044060	1043956
3B	116	3	118	1687250	1687362
3B	108	11	118	1708968	1709075
3B	108	11	118	1713375	1713482
3B	108	11	118	1715579	1715686
3B	108	11	118	1722141	1722248
3B	114	5	118	1734279	1734392
3B	114	5	118	1736141	1736254
3B	114	5	118	1738347	1738460
3B	118	1	118	1741358	1741474
3B	114	5	118	1824884	1824997
3B	118	1	118	1829746	1829861
3B	118	1	118	3478137	3478021
3B	118	1	118	7322819	7322935
3B	118	1	118	7323524	7323640
3B	105	11	115	7331284	7331388
3B	105	11	115	7347662	7347766
3B	105	11	115	7351873	7351977
3B	93	26	118	7370757	7370849
3B	118	1	118	7381250	7381366
3B	108	11	118	7840279	7840172
3B	93	26	118	7900343	7900251
3B	118	1	118	70027035	70027151
3B	117	1	117	70027270	70027386
3B	117	1	117	70030761	70030877
3B	118	1	118	70031233	70031349
3B	118	1	118	70034375	70034491
3B	117	1	117	70034610	70034726
3B	107	12	118	776933	777039
3B	107	12	118	777642	777748
3B	98	11	108	788235	788138
3B	114	1	114	861029	860917
3B	107	12	118	905305	905199
3B	107	12	118	921533	921427
3B	116	3	118	1640442	1640557
3B	116	3	118	1674610	1674725
3B	118	1	118	1685008	1685122
3B	98	21	118	7382958	7383055
3B	117	1	116	13622326	13622442
3B	113	1	113	13626300	13626412
3B	107	12	118	13636760	13636866
3B	108	11	118	13648678	13648784
3B	104	12	115	70031008	70031111
3B	107	12	118	70046281	70046387
3B	116	3	118	196820889	196821004
3B	105	14	118	833070690	833070793
3B	116	3	118	775407	775521
3B	115	1	115	815419	815305
3B	106	13	118	858843	858738
3B	106	13	118	859529	859424
3B	106	13	118	861724	861619
3B	106	13	118	867219	867114
3B	106	13	118	868832	868727
3B	118	1	118	872403	872286
3B	118	1	118	907142	907025
3B	106	13	118	910728	910623
3B	106	13	118	912356	912251
3B	106	13	118	915226	915121
3B	106	13	118	997566	997461
3B	106	13	118	1006055	1005950
3B	106	13	118	1008104	1007999
3B	115	4	118	1037436	1037322
3B	112	4	115	1068425	1068314
3B	118	1	118	1622078	1622195
3B	115	4	118	1642677	1642791
3B	115	4	118	1645434	1645548
3B	115	4	118	1647669	1647783
3B	115	4	118	1650181	1650295
3B	118	1	118	1656261	1656378
3B	115	1	115	1657962	1658076
3B	116	1	115	1787769	1787884
3B	115	1	115	2054376	2054490
3B	115	1	115	2062864	2062978
3B	115	1	115	2064273	2064387
3B	115	1	115	2065682	2065796
3B	119	1	118	2085193	2085311
3B	115	1	115	2093708	2093822
3B	118	1	118	3426836	3426719
3B	118	1	118	3452423	3452306
3B	119	1	118	3554669	3554551
3B	112	1	112	7290973	7291084
3B	115	1	115	7293270	7293384
3B	118	1	118	7344559	7344676
3B	118	1	118	7383174	7383291
3B	118	1	118	7780403	7780286
3B	91	26	116	7814397	7814307
3B	115	4	118	7821410	7821296
3B	115	4	118	7848097	7847983
3B	115	4	118	7866458	7866344
3B	106	13	118	7868014	7867909
3B	118	1	118	7893909	7893792
3B	106	13	118	7903963	7903858
3B	113	6	118	13621864	13621975
3B	115	1	115	13638512	13638626
3B	118	1	118	13646079	13646196
3B	110	1	110	70026328	70026436
3B	118	1	118	70042071	70042188
3B	115	1	115	70057291	70057405
3B	118	1	118	70057764	70057881
3B	118	1	118	563173050	563173167
3B	114	5	118	800712	800599
3B	108	11	118	801826	801719
3B	108	11	118	802404	802297
3B	114	5	118	802988	802875
3B	108	11	118	806342	806235
3B	108	11	118	809702	809595
3B	108	11	118	815301	815194
3B	114	5	118	828500	828387
3B	108	11	118	832972	832865
3B	108	11	118	850130	850023
3B	105	12	116	865829	865725
3B	108	11	118	871579	871472
3B	108	11	118	917741	917634
3B	108	11	118	931578	931471
3B	114	5	118	1563015	1563128
3B	93	26	118	1617985	1618077
3B	93	26	118	1620221	1620313
3B	105	3	107	1649179	1649283
3B	108	11	118	1711173	1711280
3B	108	11	118	1719320	1719427
3B	108	11	118	1724118	1724225
3B	117	2	118	2158803	2158919
3B	114	1	114	3426718	3426605
3B	114	1	114	3460043	3459930
3B	118	1	118	3527487	3527372
3B	115	4	118	7864924	7864811
3B	106	13	118	7899944	7899841
3B	93	26	118	7902108	7902016
3B	93	26	118	7958199	7958107
3B	107	12	118	834092	833986
3B	107	12	118	853066	852960
3B	118	1	118	1590581	1590695
3B	113	5	117	1720127	1720239
3B	101	15	115	1783348	1783448
3B	116	1	116	1831043	1831158
3B	116	3	118	2084489	2084604
3B	93	23	115	7299530	7299621
3B	117	1	115	7384533	7384649
3B	115	4	118	7807401	7807290
3B	115	4	118	7869213	7869102
3B	98	21	118	13627618	13627715
3B	116	3	118	70030881	70030996
3B	107	12	118	70039587	70039693
3B	116	3	118	70057057	70057172
3B	97	12	108	836243	836147
3B	106	13	118	838649	838544
3B	118	1	118	949879	949762
3B	118	1	118	952869	952752
3B	118	1	118	973227	973110
3B	106	13	118	1020080	1019975
3B	106	13	118	1020305	1020200
3B	106	13	118	1036044	1035939
3B	106	13	118	1036269	1036164
3B	103	3	105	1641676	1641778
3B	103	3	105	1643910	1644012
3B	103	3	105	1646667	1646769
3B	115	1	115	1672398	1672512
3B	115	1	115	1740204	1740318
3B	106	13	118	1741713	1741818
3B	113	1	112	2066984	2067096
3B	119	1	118	2083069	2083187
3B	116	3	118	2110443	2110557
3B	118	1	118	3440783	3440666
3B	116	3	118	3470175	3470061
3B	115	4	118	3473799	3473685
3B	115	3	117	3527933	3527819
3B	119	1	118	3548013	3547895
3B	115	1	115	7289889	7290003
3B	118	1	118	7311234	7311351
3B	109	10	118	7317336	7317444
3B	118	1	118	7337313	7337430
3B	118	1	118	7340996	7341113
3B	118	1	118	7353996	7354113
3B	118	1	118	7383592	7383709
3B	119	1	118	7803267	7803149
3B	115	4	118	7803382	7803268
3B	115	4	118	7817555	7817441
3B	106	13	118	7861213	7861108
3B	118	1	118	7891328	7891211
3B	115	4	118	7893316	7893202
3B	106	13	118	7897619	7897514
3B	119	1	118	7898032	7897915
3B	118	1	118	7906059	7905942
3B	118	1	118	13634983	13635100
3B	118	1	118	13637103	13637220
3B	107	12	118	13646520	13646624
3B	118	1	118	13648315	13648432
3B	118	1	118	70037100	70037217
3B	108	11	118	804102	803995
3B	108	11	118	813062	812955
3B	108	11	118	823762	823655
3B	108	11	118	826581	826474
3B	108	11	118	832062	831955
3B	118	1	118	1560140	1560256
3B	114	5	118	1590113	1590226
3B	108	5	112	1729095	1729202
3B	114	5	118	1823265	1823378
3B	109	11	118	2108174	2108282
3B	114	2	115	2156104	2156217
3B	111	1	111	3427985	3427875
3B	111	1	111	3433232	3433122
3B	114	1	114	3448875	3448762
3B	93	26	118	7310015	7310107
3B	91	26	116	7333615	7333704
3B	118	1	118	7352690	7352806
3B	90	29	118	7373746	7373835
3B	93	26	118	7788999	7788907
3B	93	26	118	7813454	7813362
3B	94	26	118	7849944	7849851
3B	105	14	118	69793112	69793216
3B	93	26	118	69794525	69794617
3B	108	11	118	798395	798289
3B	107	12	118	835701	835595
3B	108	11	118	969429	969324
3B	95	13	107	1067035	1066941
3B	104	15	118	1073887	1073784
3B	99	20	118	1079085	1078989
3B	118	1	118	1603297	1603411
3B	116	3	118	1696159	1696274
3B	116	3	118	1700107	1700222
3B	116	3	118	1708170	1708285
3B	107	12	118	3455247	3455141
3B	107	4	110	3473681	3473575
3B	92	27	118	7319837	7319928
3B	116	1	116	7351745	7351860
3B	106	13	118	7793540	7793438
3B	116	3	118	69795326	69795441
3B	106	13	118	805220	805115
3B	106	13	118	807460	807355
3B	106	13	118	808580	808475
3B	106	13	118	822640	822535
3B	106	13	118	825459	825354
3B	106	13	118	827916	827811
3B	106	13	118	834887	834782
3B	106	13	118	837057	836952
3B	118	1	118	842751	842634
3B	118	1	118	858266	858149
3B	88	31	118	873194	873107
3B	88	31	118	877939	877852
3B	88	31	118	885184	885097
3B	88	31	118	888539	888452
3B	88	31	118	901107	901020
3B	88	31	118	925958	925871
3B	115	4	118	989285	989171
3B	109	1	109	996293	996185
3B	118	1	118	1002085	1001968
3B	106	13	118	1026137	1026032
3B	106	11	116	1027439	1027334
3B	106	13	118	1029292	1029187
3B	106	11	116	1030678	1030573
3B	106	11	116	1034190	1034085
3B	118	1	118	1071239	1071122
3B	118	1	118	1730111	1730223
3B	118	1	118	1824654	1824771
3B	116	3	118	2119013	2119127
3B	115	1	115	2153719	2153833
3B	118	1	118	3570465	3570348
3B	115	1	115	7290360	7290474
3B	118	1	118	7363448	7363565
3B	118	1	118	7365492	7365609
3B	118	1	118	7375877	7375994
3B	118	1	118	7802675	7802558
3B	118	1	118	7818324	7818207
3B	118	1	118	7821531	7821414
3B	118	1	118	7854470	7854353
3B	118	1	118	7860518	7860401
3B	115	4	118	7867316	7867202
3B	118	1	118	7867437	7867320
3B	119	1	118	7906177	7906060
3B	106	13	118	7906283	7906178
3B	76	43	118	7956506	7956431
3B	109	10	118	13602813	13602921
3B	115	1	115	13603507	13603621
3B	118	1	118	13641187	13641304
3B	118	1	118	13646625	13646742
3B	118	1	118	13647173	13647290
3B	119	1	118	70047803	70047921
3B	118	1	118	312235650	312235767
3B	108	11	118	789508	789401
3B	108	11	118	814182	814075
3B	118	1	118	938030	937915
3B	123	2	118	962309	962187
3B	118	1	118	1004183	1004068
3B	103	13	115	1019728	1019627
3B	93	1	93	1043485	1043393
3B	115	4	118	1088750	1088637
3B	93	26	118	1593603	1593695
3B	114	5	118	1663085	1663198
3B	116	3	118	1696440	1696552
3B	116	3	118	1700847	1700959
3B	111	1	111	3448522	3448412
3B	115	4	118	3548690	3548577
3B	96	17	112	3575205	3575110
3B	93	26	118	7325320	7325412
3B	118	1	118	7328706	7328822
3B	93	26	118	7340013	7340105
3B	93	26	118	7342552	7342644
3B	94	23	116	7352828	7352920
3B	93	26	118	7782950	7782858
3B	93	26	118	7810058	7809966
3B	93	26	118	7851240	7851148
3B	118	1	118	7892620	7892504
3B	99	12	110	7897035	7896937
3B	105	13	117	13602462	13602566
3B	115	1	115	13633200	13633312
3B	108	11	118	790085	789979
3B	108	11	118	799550	799444
3B	116	3	118	1560259	1560374
3B	118	1	118	1605552	1605666
3B	116	3	118	1686896	1687011
3B	96	15	110	1787902	1787995
3B	116	3	118	2153603	2153718
3B	116	1	116	7331156	7331271
3B	116	1	116	7347534	7347649
3B	120	1	118	13636039	13636158
3B	106	13	118	811940	811835
3B	118	1	118	855035	854918
3B	88	31	118	907932	907845
3B	118	1	118	937573	937456
3B	112	1	112	968973	968862
3B	109	1	109	992159	992051
3B	106	13	118	993776	993671
3B	106	13	118	995349	995244
3B	106	13	118	1029518	1029413
3B	118	1	118	1074934	1074822
3B	85	26	110	1591370	1591454
3B	119	1	118	2088399	2088516
3B	101	11	110	2106726	2106826
3B	101	11	110	2109510	2109610
3B	112	7	118	2119325	2119436
3B	112	7	118	2123131	2123242
3B	112	7	118	2125795	2125906
3B	106	11	116	3553159	3553054
3B	118	1	118	3561176	3561059
3B	118	1	118	7304228	7304345
3B	118	1	118	7368719	7368836
3B	118	1	118	7382254	7382371
3B	115	4	118	7813358	7813244
3B	118	1	118	7817676	7817559
3B	115	4	118	7856563	7856449
3B	106	13	118	7905572	7905467
3B	106	13	118	13628507	13628612
3B	93	26	118	827723	827631
3B	118	1	118	957308	957192
3B	118	1	118	966695	966579
3B	118	1	118	1007527	1007411
3B	114	1	114	1073665	1073552
3B	111	3	113	1688518	1688628
3B	114	1	114	1742157	1742270
3B	84	32	115	2052998	2053081
3B	109	11	118	2090688	2090795
3B	109	11	118	2102475	2102583
3B	109	11	118	2104660	2104768
3B	84	33	116	7285297	7285380
3B	115	1	115	7285694	7285807
3B	84	33	116	7288814	7288897
3B	115	1	115	7289211	7289324
3B	115	4	118	7290128	7290241
3B	93	26	118	7291587	7291679
3B	93	26	118	7311926	7312018
3B	93	26	118	7332079	7332171
3B	93	26	118	7338045	7338137
3B	90	26	115	7378091	7378180
3B	118	1	118	7788671	7788555
3B	118	1	118	13621159	13621274
3B	79	40	118	70048254	70048331
3B	116	1	115	70049764	70049877
3B	108	12	118	777170	777277
3B	108	11	118	796779	796673
3B	77	42	118	869960	869884
3B	116	1	116	973581	973466
3B	108	11	118	1005467	1005361
3B	108	5	112	1731270	1731376
3B	116	1	116	1824300	1824415
3B	107	12	118	7299167	7299273
3B	89	30	118	7349348	7349436
3B	95	1	95	7356939	7357033
3B	115	4	118	7850789	7850678
3B	93	26	118	7856658	7856567
3B	113	1	113	13624288	13624400
3B	118	1	118	861147	861030
3B	88	31	118	916001	915914
3B	88	31	118	920949	920862
3B	106	13	118	928944	928839
3B	118	1	118	941290	941173
3B	118	1	118	944412	944295
3B	118	1	118	968040	967923
3B	118	1	118	971882	971765
3B	118	1	118	996988	996871
3B	106	13	118	1021120	1021015
3B	106	13	118	1027094	1026989
3B	106	13	118	1030333	1030228
3B	106	13	118	1033436	1033331
3B	118	1	118	1559070	1559187
3B	112	1	112	3426365	3426254
3B	116	3	118	3549717	3549603
3B	98	1	98	7354821	7354916
3B	118	1	118	7803503	7803386
3B	115	4	118	7892500	7892386
3B	106	13	118	7962371	7962266
3B	115	1	115	13629203	13629317
3B	85	12	96	70037583	70037667
3B	108	11	118	844718	844611
3B	108	11	118	846921	846814
3B	108	11	118	928130	928023
3B	118	1	118	1000008	999892
3B	118	1	118	1074244	1074128
3B	119	1	118	1651761	1651870
3B	109	11	118	2086129	2086236
3B	93	26	118	7337102	7337194
3B	90	26	115	7367364	7367453
3B	115	4	118	7961002	7960890
3B	93	26	118	13649281	13649373
3B	84	32	115	70047127	70047210
3B	108	11	118	791239	791133
3B	108	11	118	792393	792287
3B	108	11	118	794009	793903
3B	108	11	118	795163	795057
3B	116	1	116	904284	904169
3B	116	1	116	907496	907381
3B	114	5	118	1638704	1638816
3B	118	1	118	1647248	1647356
3B	118	1	118	1649760	1649868
3B	108	5	112	1710590	1710696
3B	108	5	112	1725738	1725844
3B	108	5	112	1727941	1728047
3B	105	11	114	2150299	2150403
3B	74	45	118	7286823	7286896
3B	74	45	118	70041761	70041834
3B	88	31	118	904721	904634
3B	118	1	118	954324	954207
3B	118	1	118	965461	965344
3B	118	1	118	971008	970891
3B	116	3	118	998959	998846
3B	119	1	118	1034777	1034660
3B	106	13	118	1037084	1036979
3B	118	1	118	1590227	1590344
3B	85	3	87	1598440	1598524
3B	108	12	118	1639414	1639512
3B	116	3	118	3553870	3553756
3B	79	40	118	13625288	13625366
3B	104	12	115	70026106	70026207
3B	115	4	118	1027562	1027450
3B	115	4	118	1034313	1034201
3B	112	1	112	1723531	1723641
3B	115	1	115	7332936	7333049
3B	93	1	93	7338256	7338348
3B	105	14	118	13628156	13628260
3B	109	7	115	13637933	13638040
3B	93	26	118	13643994	13644086
3B	103	14	115	70047581	70047682
3B	116	1	116	864794	864679
3B	101	13	113	869645	869545
3B	116	1	116	877502	877387
3B	116	1	116	884747	884632
3B	101	13	113	913022	912922
3B	116	1	116	920512	920397
3B	116	1	116	925521	925406
3B	116	3	118	955557	955442
3B	101	16	116	1075273	1075173
3B	118	1	118	1642256	1642364
3B	108	5	112	1721558	1721664
3B	116	3	118	3561380	3561265
3B	84	35	118	7343536	7343618
3B	116	3	118	941887	941774
3B	116	3	118	950228	950115
3B	116	3	118	994246	994133
3B	116	3	118	995819	995706
3B	116	3	118	1016949	1016835
3B	119	1	118	1028026	1027909
3B	107	12	118	7291102	7291207
3B	76	26	101	7313523	7313598
3B	118	1	118	848781	848666
3B	115	4	118	1018810	1018698
3B	115	4	118	1030801	1030689
3B	109	11	118	2156818	2156926
3B	109	11	118	2159517	2159625
3B	90	26	115	7360834	7360923
3B	116	1	116	888102	887987
3B	118	1	118	1645013	1645121
3B	108	5	112	1712792	1712898
3B	71	11	81	7291690	7291760
3B	101	1	101	7355254	7355354
3B	113	3	115	13644207	13644319
3B	113	3	115	1736493	1736603
3B	113	3	115	1738699	1738809
3B	113	3	115	1740090	1740200
3B	118	1	118	3557975	3557858
3B	82	1	82	3569017	3568936
3B	90	26	114	7304722	7304809
3B	76	26	101	7316451	7316526
3B	94	1	94	7320281	7320374
3B	118	1	118	927786	927671
3B	118	1	118	1674149	1674257
3B	108	5	112	1714996	1715102
3B	108	5	112	1717198	1717304
3B	108	5	112	1718737	1718843
3B	92	27	118	2089896	2089987
3B	65	54	118	3558744	3558680
3B	62	26	87	7864430	7864369
3B	107	12	118	787302	787198
3B	107	12	118	789153	789049
3B	116	1	116	852031	851917
3B	113	3	115	1729447	1729557
3B	107	12	118	3555332	3555233
3B	112	1	112	13647643	13647754
3B	118	1	118	7382021	7382136
3B	66	13	78	7791183	7791118
3B	65	54	118	1593395	1593459
3B	65	54	118	1595629	1595693
3B	116	3	118	2087592	2087707
3B	116	3	118	856530	856417
3B	116	3	118	934935	934822
3B	116	3	118	953218	953105
3B	116	3	118	1067504	1067391
3B	118	1	118	1689224	1689329
3B	118	1	118	1690390	1690495
3B	118	1	118	1692721	1692826
3B	118	1	118	1693886	1693991
3B	118	1	118	1701656	1701761
3B	113	3	115	1740667	1740777
3B	113	3	115	1741244	1741354
3B	78	41	118	863761	863684
3B	79	1	79	69793217	69793293
3B	65	54	118	1620013	1620077
3B	116	3	118	789740	789627
3B	116	3	118	804334	804221
3B	116	3	118	806574	806461
3B	116	3	118	812174	812061
3B	116	3	118	815533	815420
3B	116	3	118	824573	824460
3B	116	3	118	825693	825580
3B	116	3	118	827392	827279
3B	116	3	118	828150	828037
3B	116	3	118	829268	829155
3B	116	3	118	830425	830312
3B	116	3	118	835356	835243
3B	116	3	118	837526	837413
3B	116	3	118	853876	853763
3B	116	3	118	862643	862530
3B	116	3	118	956729	956616
3B	116	3	118	966223	966110
3B	116	3	118	969087	968974
3B	118	1	118	1605785	1605890
3B	118	1	118	1638476	1638581
3B	118	1	118	1691555	1691660
3B	118	1	118	1695052	1695157
3B	118	1	118	1698412	1698517
3B	118	1	118	1705149	1705254
3B	115	4	118	788467	788355
3B	115	4	118	790316	790204
3B	115	4	118	792625	792513
3B	115	4	118	795395	795283
3B	115	4	118	797011	796899
3B	115	4	118	798627	798515
3B	115	4	118	799782	799670
3B	115	4	118	930673	930561
3B	108	11	118	805446	805341
3B	108	11	118	808806	808701
3B	111	3	113	809934	809826
3B	108	11	118	811046	810941
3B	56	45	100	1075733	1075678
3B	107	12	118	793655	793551
3B	107	12	118	796425	796321
3B	107	12	118	798041	797937
3B	116	3	118	807694	807581
3B	116	3	118	813294	813181
3B	116	3	118	822874	822761
3B	116	3	118	823994	823881
3B	116	3	118	826813	826700
3B	116	3	118	832638	832525
3B	49	11	59	919334	919286
3B	116	3	118	959293	959180
3B	116	3	118	961604	961491
3B	116	3	118	964067	963954
3B	116	3	118	1003133	1003020
3B	116	3	118	1074359	1074245
3B	118	1	118	1639983	1640088
3B	118	1	118	1702819	1702924
3B	110	3	112	1728869	1728976
3B	118	1	118	2053928	2054033
3B	118	1	118	2055337	2055442
3B	118	1	118	2056746	2056851
3B	115	4	118	791471	791359
3B	115	4	118	794241	794129
3B	116	3	118	1069835	1069723
3B	118	1	118	1598999	1599103
3B	112	4	115	1711519	1711628
3B	112	4	115	1713721	1713830
3B	112	4	115	1715925	1716034
3B	112	4	115	1719666	1719775
3B	108	11	118	2082502	2082597
3B	93	26	118	860425	860335
3B	65	54	118	1617777	1617841
3B	96	20	115	1722503	1722596
3B	96	20	115	1726683	1726776
3B	116	3	118	945173	945060
3B	89	3	91	967457	967371
3B	116	3	118	972644	972531
3B	118	1	118	2063825	2063930
3B	118	1	118	2065234	2065339
3B	118	1	118	2066643	2066748
3B	58	1	58	3437335	3437278
3B	118	1	118	13624524	13624629
3B	115	4	118	778280	778168
3B	115	4	118	783476	783364
3B	51	11	61	2088644	2088694
3B	54	13	66	70058129	70058182
3B	93	26	118	781828	781738
3B	106	3	108	939078	938976
3B	93	26	118	954001	953911
3B	108	11	118	992265	992160
3B	108	11	118	996399	996294
3B	44	70	113	3559649	3559606
3B	58	59	116	915534	915477
3B	116	3	118	955086	954973
3B	116	3	118	962424	962311
3B	118	1	118	2059531	2059636
3B	118	1	118	2116562	2116667
3B	112	4	115	1739277	1739386
3B	51	11	61	2086364	2086414
3B	51	11	61	2090923	2090973
3B	57	29	85	833070822	833070878
3B	93	26	118	785083	784993
3B	106	3	108	940818	940716
3B	44	11	54	2081541	2081584
3B	56	1	56	3453174	3453119
3B	60	1	60	7799909	7799851
3B	61	1	61	69795442	69795502
3B	42	26	67	7318020	7318061
3B	80	4	83	1737071	1737148
3B	45	12	56	3438075	3438031
3B	53	1	53	7807498	7807446
3B	53	1	53	7869310	7869258
4A	116	3	118	734594062	734593947
4A	116	3	118	734556796	734556682
4A	116	3	118	734593944	734593829
4A	112	4	115	734556678	734556567
4A	83	36	118	734557640	734557558
4A	65	3	67	734557438	734557374
4A	38	3	40	734593826	734593789
4B	118	1	118	10715711	10715828
4B	118	1	118	530146044	530145928
4B	118	1	118	10707534	10707651
4B	118	1	118	10718986	10719103
4B	118	1	118	528606550	528606433
4B	118	1	118	528689085	528688968
4B	115	4	118	530055575	530055461
4B	118	1	118	530288648	530288531
4B	115	4	118	668384761	668384647
4B	118	1	118	530111567	530111451
4B	116	3	118	673934607	673934722
4B	118	1	118	10703801	10703918
4B	115	1	115	10974805	10974919
4B	118	1	118	11027221	11027338
4B	118	1	118	15396203	15396086
4B	118	1	118	17136741	17136624
4B	118	1	118	25553588	25553471
4B	118	1	118	528628091	528627974
4B	115	4	118	530051122	530051008
4B	118	1	118	530083127	530083010
4B	118	1	118	530123840	530123723
4B	118	1	118	530129260	530129143
4B	118	1	118	530150014	530149897
4B	118	1	118	594441776	594441659
4B	118	1	118	3494016	3494132
4B	118	1	118	3497134	3497250
4B	117	1	117	3952194	3952310
4B	117	2	118	8451903	8451787
4B	117	1	117	12919126	12919010
4B	118	1	118	530118692	530118576
4B	118	1	118	530142994	530142878
4B	115	4	118	530157485	530157372
4B	118	1	118	530205490	530205375
4B	108	11	118	669890178	669890285
4B	116	3	118	10705971	10706086
4B	118	1	118	1412741	1412858
4B	118	1	118	1467427	1467544
4B	118	1	118	1472722	1472839
4B	118	1	118	1476458	1476575
4B	118	1	118	2348419	2348302
4B	118	1	118	3442131	3442014
4B	118	1	118	3521009	3521126
4B	118	1	118	3929314	3929431
4B	118	1	118	3939122	3939239
4B	118	1	118	3942435	3942552
4B	118	1	118	3970794	3970911
4B	118	1	118	3983354	3983471
4B	118	1	118	3986717	3986834
4B	118	1	118	3991972	3992089
4B	118	1	118	4032923	4033040
4B	118	1	118	9035670	9035787
4B	115	4	118	10416658	10416544
4B	109	10	118	10458335	10458227
4B	118	1	118	10603992	10603875
4B	119	1	118	10634890	10634773
4B	116	3	118	10975505	10975618
4B	118	1	118	12724594	12724477
4B	115	4	118	15554448	15554334
4B	118	1	118	17047233	17047116
4B	118	1	118	17134021	17133904
4B	118	1	118	17168370	17168253
4B	118	1	118	22755021	22754904
4B	118	1	118	22777446	22777329
4B	118	1	118	27422212	27422329
4B	118	1	118	528627203	528627086
4B	118	1	118	530047244	530047127
4B	118	1	118	530050190	530050073
4B	118	1	118	530054643	530054526
4B	118	1	118	530071219	530071102
4B	118	1	118	530072389	530072272
4B	118	1	118	530076817	530076700
4B	118	1	118	530081106	530080989
4B	118	1	118	530084255	530084138
4B	118	1	118	530086070	530085953
4B	118	1	118	530091552	530091435
4B	118	1	118	530092722	530092605
4B	118	1	118	530128669	530128552
4B	118	1	118	530131267	530131150
4B	118	1	118	650850162	650850045
4B	118	1	118	660715914	660716031
4B	118	1	118	660719332	660719449
4B	118	1	118	660721934	660722051
4B	115	4	118	668387522	668387408
4B	115	4	118	668414675	668414561
4B	115	4	118	668426848	668426734
4B	118	1	118	669887588	669887705
4B	118	1	118	675628745	675628862
4B	118	1	118	3492448	3492564
4B	118	1	118	3962347	3962463
4B	118	1	118	3967205	3967321
4B	118	1	118	9100379	9100495
4B	118	1	118	9104474	9104590
4B	108	11	118	10597650	10597543
4B	117	1	117	10981799	10981915
4B	118	1	118	11046450	11046566
4B	108	11	118	17181514	17181407
4B	118	1	118	20148630	20148514
4B	105	14	118	22715300	22715196
4B	108	11	118	530046641	530046534
4B	118	1	118	530134333	530134217
4B	115	4	118	530143934	530143821
4B	118	1	118	530165474	530165358
4B	118	1	118	594434083	594433967
4B	116	3	118	10703317	10703432
4B	116	3	118	17128086	17127971
4B	116	3	118	17140394	17140279
4B	107	12	118	20346659	20346553
4B	107	12	118	455243991	455243885
4B	107	12	118	528624081	528623975
4B	116	1	116	594414480	594414365
4B	107	12	118	594428848	594428742
4B	107	12	118	594437853	594437747
4B	116	3	118	673941600	673941715
4B	116	3	118	673941836	673941951
4B	118	1	118	1415465	1415582
4B	118	1	118	1443992	1444109
4B	118	1	118	1450032	1450149
4B	118	1	118	3338865	3338748
4B	118	1	118	3433983	3433866
4B	118	1	118	3514268	3514385
4B	118	1	118	3523823	3523940
4B	118	1	118	3527166	3527283
4B	118	1	118	3548890	3548773
4B	118	1	118	3934897	3935014
4B	118	1	118	3938928	3939045
4B	118	1	118	3972044	3972161
4B	118	1	118	3973294	3973411
4B	115	4	118	4428145	4428031
4B	115	4	118	4431155	4431041
4B	115	4	118	4431931	4431817
4B	119	1	118	6760146	6760264
4B	118	1	118	8238095	8237978
4B	118	1	118	8286590	8286473
4B	118	1	118	8289495	8289378
4B	118	1	118	8417329	8417212
4B	118	1	118	8423634	8423517
4B	118	1	118	8907620	8907737
4B	118	1	118	9039771	9039888
4B	118	1	118	9045051	9045168
4B	118	1	118	9070146	9070263
4B	118	1	118	9079714	9079831
4B	118	1	118	9082461	9082578
4B	118	1	118	9367251	9367368
4B	115	4	118	10420179	10420065
4B	115	4	118	10429660	10429546
4B	115	4	118	10466971	10466857
4B	115	4	118	10603871	10603757
4B	118	1	118	10703197	10703314
4B	118	1	118	10712119	10712236
4B	118	1	118	10713684	10713801
4B	115	1	115	10924605	10924719
4B	118	1	118	10979294	10979411
4B	118	1	118	11008383	11008500
4B	118	1	118	11024162	11024279
4B	118	1	118	11041406	11041523
4B	118	1	118	11485231	11485348
4B	118	1	118	11491351	11491468
4B	118	1	118	11498009	11498126
4B	118	1	118	11537990	11538107
4B	118	1	118	11546277	11546394
4B	118	1	118	12655548	12655431
4B	115	4	118	12667704	12667590
4B	115	4	118	12668268	12668154
4B	118	1	118	12672585	12672468
4B	118	1	118	12698686	12698569
4B	118	1	118	12883650	12883533
4B	118	1	118	16932985	16932868
4B	118	1	118	16962392	16962275
4B	118	1	118	17131742	17131625
4B	115	4	118	17179975	17179861
4B	118	1	118	20090880	20090763
4B	118	1	118	20142701	20142584
4B	118	1	118	20149921	20149804
4B	118	1	118	20197497	20197380
4B	118	1	118	20198774	20198657
4B	115	4	118	20306747	20306633
4B	115	4	118	20308387	20308273
4B	118	1	118	21095460	21095343
4B	118	1	118	21100298	21100181
4B	118	1	118	22687882	22687765
4B	118	1	118	22753495	22753378
4B	118	1	118	22753965	22753848
4B	118	1	118	22756634	22756517
4B	118	1	118	22757104	22756987
4B	118	1	118	22772671	22772554
4B	118	1	118	22774782	22774665
4B	118	1	118	455224673	455224556
4B	118	1	118	455234729	455234612
4B	118	1	118	528584426	528584309
4B	118	1	118	528603611	528603494
4B	118	1	118	528609257	528609140
4B	118	1	118	528611846	528611729
4B	118	1	118	528626419	528626302
4B	118	1	118	528632539	528632422
4B	118	1	118	528688421	528688304
4B	115	4	118	528690881	528690767
4B	118	1	118	530043938	530043821
4B	118	1	118	530073558	530073441
4B	119	1	118	530075638	530075520
4B	118	1	118	530079935	530079818
4B	118	1	118	530110157	530110040
4B	118	1	118	530115138	530115021
4B	118	1	118	530116828	530116711
4B	118	1	118	530122423	530122306
4B	118	1	118	530127727	530127610
4B	118	1	118	530132799	530132682
4B	118	1	118	530133390	530133273
4B	118	1	118	530139483	530139366
4B	118	1	118	530217210	530217093
4B	118	1	118	549225987	549226104
4B	118	1	118	549229628	549229745
4B	118	1	118	594483892	594483775
4B	118	1	118	650827141	650827024
4B	118	1	118	660720633	660720750
4B	118	1	118	665993755	665993872
4B	118	1	118	666024024	666024141
4B	115	4	118	668358004	668357890
4B	115	4	118	668369956	668369842
4B	115	4	118	668373948	668373834
4B	115	4	118	668375118	668375004
4B	118	1	118	3500687	3500803
4B	108	11	118	4401343	4401236
4B	118	1	118	8290904	8290788
4B	117	2	118	9098761	9098877
4B	117	2	118	9102133	9102249
4B	108	11	118	9370163	9370270
4B	108	11	118	10922483	10922590
4B	118	1	118	10927830	10927946
4B	117	1	117	10986920	10987036
4B	118	1	118	12673409	12673293
4B	118	1	118	12970315	12970199
4B	115	4	118	12995631	12995518
4B	105	14	118	17108758	17108654
4B	105	14	118	17109926	17109822
4B	105	14	118	17125283	17125179
4B	105	14	118	17129688	17129584
4B	105	14	118	17137241	17137137
4B	117	2	118	18017244	18017128
4B	102	17	118	22686163	22686062
4B	118	1	118	528692698	528692582
4B	118	1	118	530070275	530070159
4B	117	2	118	530074726	530074610
4B	118	1	118	530109008	530108892
4B	118	1	118	530158679	530158563
4B	118	1	118	530164302	530164186
4B	118	1	118	530167787	530167671
4B	114	5	118	675602963	675603076
4B	118	1	118	676240786	676240671
4B	107	12	118	3971861	3971967
4B	107	12	118	4462686	4462580
4B	107	12	118	8240981	8240875
4B	107	12	118	8258337	8258231
4B	107	12	118	8276866	8276760
4B	107	12	118	8279569	8279463
4B	107	1	107	9070616	9070722
4B	110	3	112	10709050	10709159
4B	117	1	117	11017537	11017652
4B	108	11	118	12676856	12676750
4B	107	12	118	12757193	12757087
4B	118	1	117	12923266	12923151
4B	107	12	118	15384621	15384515
4B	104	15	118	17179140	17179037
4B	107	12	118	455169329	455169223
4B	107	12	118	455226639	455226533
4B	107	12	118	455227228	455227122
4B	107	12	118	455233432	455233326
4B	107	12	118	530078753	530078647
4B	116	1	116	594412139	594412024
4B	116	3	118	673935787	673935902
4B	116	3	118	673937439	673937554
4B	118	1	118	1433758	1433875
4B	118	1	118	1439951	1440068
4B	118	1	118	1555934	1556051
4B	118	1	118	1558120	1558237
4B	118	1	118	1562605	1562722
4B	118	1	118	2256491	2256374
4B	118	1	118	2286992	2286875
4B	118	1	118	2325457	2325340
4B	118	1	118	3311430	3311313
4B	118	1	118	3315962	3315845
4B	118	1	118	3495913	3496030
4B	118	1	118	3521506	3521623
4B	118	1	118	3920842	3920959
4B	118	1	118	3923316	3923433
4B	118	1	118	3927064	3927181
4B	118	1	118	3958595	3958712
4B	118	1	118	3959659	3959776
4B	118	1	118	3960906	3961023
4B	118	1	118	3967011	3967128
4B	118	1	118	3970600	3970717
4B	118	1	118	4389625	4389508
4B	118	1	118	4700141	4700258
4B	115	4	118	5337154	5337040
4B	118	1	118	5340906	5340789
4B	118	1	118	5979551	5979668
4B	118	1	118	6705211	6705328
4B	119	1	118	6765301	6765419
4B	118	1	118	8218259	8218142
4B	118	1	118	8829467	8829584
4B	118	1	118	8830290	8830407
4B	118	1	118	8831102	8831219
4B	118	1	118	8848371	8848488
4B	113	1	113	8849186	8849297
4B	118	1	118	9032038	9032155
4B	115	1	115	9034621	9034735
4B	118	1	118	9038015	9038132
4B	118	1	118	9044581	9044698
4B	118	1	118	9050720	9050837
4B	118	1	118	9066525	9066642
4B	118	1	118	9075737	9075854
4B	118	1	118	9083656	9083773
4B	118	1	118	9106804	9106921
4B	115	4	118	10413253	10413139
4B	118	1	118	10467092	10466975
4B	118	1	118	10485161	10485044
4B	115	1	115	10721034	10721148
4B	118	1	118	11037228	11037345
4B	118	1	118	11794764	11794647
4B	118	1	118	11842380	11842263
4B	118	1	118	12177778	12177895
4B	115	4	118	12638455	12638341
4B	106	13	118	12648727	12648622
4B	106	13	118	12650210	12650105
4B	118	1	118	12675513	12675396
4B	118	1	118	15367557	15367440
4B	118	1	118	15384868	15384751
4B	118	1	118	15446898	15446781
4B	118	1	118	15448634	15448517
4B	118	1	118	16930988	16930871
4B	118	1	118	16961567	16961450
4B	118	1	118	17006195	17006078
4B	118	1	118	17035182	17035065
4B	119	1	118	17141807	17141689
4B	118	1	118	20157613	20157496
4B	118	1	118	20159142	20159025
4B	118	1	118	20292616	20292499
4B	115	4	118	20303813	20303699
4B	118	1	118	20304521	20304404
4B	118	1	118	21100931	21100814
4B	118	1	118	21116627	21116510
4B	118	1	118	21118190	21118073
4B	118	1	118	21119601	21119484
4B	118	1	118	21121232	21121115
4B	118	1	118	22751857	22751740
4B	118	1	118	22755604	22755487
4B	118	1	118	25436363	25436246
4B	118	1	118	25557066	25556949
4B	118	1	118	27420068	27420185
4B	118	1	118	27424935	27425052
4B	118	1	118	528624673	528624556
4B	115	4	118	530049951	530049837
4B	118	1	118	530058070	530057953
4B	118	1	118	530061481	530061364
4B	115	4	118	530073319	530073205
4B	115	4	118	530078525	530078411
4B	115	4	118	530091313	530091199
4B	115	4	118	530092483	530092369
4B	118	1	118	530123249	530123132
4B	118	1	118	530125769	530125652
4B	118	1	118	530126257	530126140
4B	118	1	118	530129850	530129733
4B	118	1	118	530136334	530136217
4B	118	1	118	530221324	530221207
4B	118	1	118	530231402	530231285
4B	106	13	118	549215390	549215495
4B	118	1	118	549221947	549222064
4B	118	1	118	549223808	549223925
4B	107	12	118	594438948	594438843
4B	119	1	118	594448738	594448620
4B	118	1	118	594481076	594480959
4B	118	1	118	650837856	650837739
4B	118	1	118	650839267	650839150
4B	118	1	118	650840090	650839973
4B	118	1	118	650842323	650842206
4B	118	1	118	660720037	660720154
4B	118	1	118	665984356	665984473
4B	119	1	118	665995990	665996108
4B	115	4	118	668359172	668359058
4B	115	4	118	668415845	668415731
4B	118	1	118	669885042	669885159
4B	116	3	118	673941247	673941361
4B	118	1	118	674411814	674411697
4B	118	1	118	675139146	675139029
4B	118	1	118	675617512	675617629
4B	118	1	118	675623719	675623836
4B	118	1	118	675655175	675655292
4B	118	1	118	3520067	3520183
4B	118	1	118	3554842	3554726
4B	108	11	118	4441807	4441700
4B	114	5	118	4463047	4462934
4B	118	1	118	4690573	4690689
4B	118	1	118	5314104	5313988
4B	111	1	111	5317245	5317135
4B	118	1	118	8219896	8219780
4B	108	11	118	8424914	8424807
4B	118	1	118	8837291	8837407
4B	118	1	118	9032383	9032499
4B	118	1	118	9034966	9035082
4B	118	1	118	9036721	9036837
4B	118	1	118	9040822	9040938
4B	118	1	118	9108441	9108557
4B	105	11	115	9507159	9507263
4B	117	1	117	10456480	10456364
4B	118	1	118	10459630	10459514
4B	117	2	118	10507469	10507353
4B	108	11	118	10516806	10516699
4B	117	2	118	10987211	10987327
4B	108	11	118	11000644	11000751
4B	108	11	118	11009902	11010009
4B	117	1	117	11049281	11049397
4B	108	11	118	11050800	11050907
4B	118	1	118	11056394	11056510
4B	118	1	118	12660218	12660102
4B	118	1	118	12669095	12668979
4B	118	1	118	12705107	12704992
4B	118	1	118	12706520	12706405
4B	118	1	118	12708481	12708366
4B	108	11	118	12717858	12717751
4B	118	1	118	12781137	12781022
4B	118	1	118	12818416	12818300
4B	118	1	118	12826197	12826081
4B	115	4	118	12866352	12866239
4B	108	10	117	12898971	12898864
4B	115	4	118	12903246	12903133
4B	118	1	118	12924170	12924054
4B	108	10	117	12954374	12954267
4B	115	4	118	12979685	12979572
4B	118	1	118	12980949	12980833
4B	115	4	118	12983033	12982920
4B	109	11	118	14475023	14474915
4B	118	1	118	16961449	16961333
4B	117	2	118	16976588	16976472
4B	118	1	118	17119275	17119159
4B	105	14	118	17124576	17124472
4B	105	14	118	17135420	17135316
4B	105	14	118	17167414	17167310
4B	118	1	118	20108034	20107918
4B	105	14	118	20146537	20146433
4B	118	1	118	20152716	20152600
4B	117	2	118	20189946	20189830
4B	105	14	118	20234192	20234088
4B	118	1	118	22771614	22771498
4B	118	1	118	22775251	22775135
4B	118	1	118	25408240	25408124
4B	118	1	118	25558830	25558715
4B	118	1	118	27588428	27588544
4B	118	1	118	528565140	528565024
4B	118	1	118	528571482	528571366
4B	118	1	118	528605961	528605845
4B	118	1	118	528608552	528608436
4B	118	1	118	528621634	528621518
4B	118	1	118	530115721	530115605
4B	108	1	108	530130203	530130096
4B	118	1	118	530132210	530132094
4B	106	13	118	530169066	530168963
4B	108	11	118	594410555	594410448
4B	105	11	115	594412947	594412843
4B	118	1	118	650842559	650842443
4B	118	1	118	650843890	650843774
4B	117	1	117	650912645	650912529
4B	108	11	118	665984602	665984709
4B	108	11	118	666005775	666005882
4B	117	1	117	674200456	674200340
4B	116	3	118	4453974	4453859
4B	107	12	118	8237497	8237391
4B	107	12	118	8247801	8247695
4B	107	12	118	8250705	8250599
4B	107	12	118	8886950	8887056
4B	107	12	118	9025718	9025824
4B	114	5	118	9287599	9287711
4B	107	12	118	9471868	9471974
4B	107	12	118	10469184	10469078
4B	108	11	118	10542170	10542064
4B	108	11	118	10547804	10547698
4B	110	3	112	10712239	10712348
4B	107	12	118	11832671	11832565
4B	116	1	116	12751742	12751627
4B	117	1	117	15514013	15513898
4B	98	21	118	18013434	18013337
4B	116	3	118	18014531	18014416
4B	116	3	118	21130201	21130316
4B	113	3	115	21169371	21169483
4B	113	3	115	21170550	21170662
4B	113	3	115	21177287	21177399
4B	113	3	115	21178584	21178696
4B	113	3	115	21184028	21184140
4B	107	12	118	455173089	455172983
4B	107	12	118	455181711	455181605
4B	98	21	118	455184348	455184251
4B	107	12	118	455213913	455213807
4B	107	12	118	455216169	455216063
4B	107	12	118	455217346	455217240
4B	107	12	118	455234600	455234494
4B	107	12	118	530229047	530228941
4B	107	12	118	594430604	594430498
4B	110	1	110	594457941	594457832
4B	116	3	118	673934961	673935076
4B	116	3	118	673936613	673936728
4B	116	3	118	673938376	673938491
4B	116	3	118	673944378	673944493
4B	108	11	118	676222044	676221938
4B	118	1	118	1420280	1420397
4B	118	1	118	1420729	1420846
4B	115	1	115	1423038	1423152
4B	118	1	118	1425076	1425193
4B	118	1	118	1427614	1427731
4B	118	1	118	1431764	1431881
4B	118	1	118	1440816	1440933
4B	118	1	118	1450618	1450735
4B	118	1	118	1463662	1463779
4B	118	1	118	1560751	1560868
4B	115	4	118	2255660	2255546
4B	115	4	118	2326044	2325930
4B	118	1	118	2329038	2328921
4B	118	1	118	2348065	2347948
4B	109	1	109	3468555	3468663
4B	118	1	118	3476876	3476993
4B	115	1	115	3495440	3495554
4B	118	1	118	3496266	3496383
4B	118	1	118	3503894	3504011
4B	118	1	118	3524888	3525005
4B	118	1	118	3551158	3551041
4B	118	1	118	3587200	3587083
4B	118	1	118	3907546	3907663
4B	103	16	118	3907896	3907998
4B	118	1	118	3924565	3924682
4B	118	1	118	3940256	3940373
4B	118	1	118	3942241	3942358
4B	118	1	118	3943489	3943606
4B	118	1	118	3962153	3962270
4B	118	1	118	3980677	3980794
[truncated: 6,079 more rows]

## Sheet: TtuSat03-403 
TtuSat03-403
satDNA lenght 403 nt
Genome assembly analysis (Svevo.v1)
				CHROMOSOME POSITION
Chromosome	alignment length	alignment start	alignment end	start	end				FISH Signal
1A	317	87	403	46872077	46872393			Chromosome 1A
1A	317	87	403	509172953	509173269			Chromosome 1B
1A	317	87	403	277288612	277288296			Chromosome 2A
1A	314	90	403	450565083	450564770			Chromosome 2B
1A	317	87	403	498329399	498329083			Chromosome 3A
1A	317	87	403	511915830	511916146			Chromosome 3B
1A	317	87	403	300409372	300409688			Chromosome 4A
1A	317	87	403	361384162	361383846			Chromosome 4B
1A	317	87	403	428989654	428989970			Chromosome 5A
1A	317	87	403	170844636	170844951			Chromosome 5B
1A	318	86	403	400520787	400521104			Chromosome 6A
1A	317	87	403	62404822	62405138			Chromosome 6B
1A	317	87	403	155686639	155686323			Chromosome 7A
1A	317	87	403	224108476	224108792			Chromosome 7B
1A	317	87	403	247542860	247542544
1A	317	87	403	291496538	291496854
1A	317	87	403	299635507	299635823
1A	317	87	403	410798415	410798099
1A	317	87	403	417288393	417288709
1A	317	87	403	450579734	450580050
1A	332	72	403	101193993	101193664
1A	332	72	403	101203630	101203301
1A	317	87	403	262291422	262291738
1A	317	87	403	284664902	284665218
1A	317	87	403	284672574	284672890
1A	317	87	403	361373347	361373031
1A	317	87	403	362329598	362329282
1A	317	87	403	365364988	365365304
1A	317	87	403	398318145	398317829
1A	317	87	403	402890811	402891127
1A	317	87	403	406026004	406026320
1A	317	87	403	245762782	245763096
1A	332	72	403	224911714	224911386
1A	318	86	403	308244000	308243683
1A	317	87	403	94196134	94196450
1A	327	77	403	172519744	172520069
1A	317	87	403	176448380	176448696
1A	317	87	403	222833266	222833582
1A	317	87	403	231096476	231096160
1A	317	87	403	284736171	284736487
1A	317	87	403	398280986	398280670
1A	317	87	403	408455349	408455665
1A	317	87	403	417278886	417279202
1A	317	87	403	470615589	470615905
1A	317	87	403	533406527	533406843
1A	332	72	403	224899695	224899367
1A	343	61	403	241136569	241136229
1A	317	87	403	30209814	30209498
1A	317	87	403	98793739	98793423
1A	317	87	403	176456298	176456614
1A	317	87	403	297890431	297890747
1A	317	87	403	300403226	300403542
1A	317	87	403	361408702	361408386
1A	317	87	403	421756235	421756551
1A	317	87	403	455075250	455074934
1A	317	87	403	533446458	533446774
1A	317	87	403	220686101	220686416
1A	316	88	403	258488706	258489021
1A	314	90	403	450574447	450574135
1A	329	76	403	29264642	29264316
1A	328	76	403	60639934	60639608
1A	317	87	403	62395363	62395679
1A	317	87	403	82649578	82649262
1A	318	87	403	132341022	132341339
1A	317	87	403	218146451	218146767
1A	317	87	403	220695687	220696003
1A	317	87	403	381759362	381759678
1A	317	87	403	440427949	440428265
1A	317	87	403	520454381	520454697
1A	317	87	403	574341738	574341422
1A	311	87	397	574425104	574424794
1A	333	72	403	61757628	61757299
1A	318	86	403	145989533	145989850
1A	318	87	403	57203081	57203397
1A	317	87	403	65640646	65640330
1A	317	87	403	78166542	78166858
1A	317	87	403	188326313	188326629
1A	318	87	403	302074692	302074376
1A	318	87	403	311470446	311470762
1A	318	87	403	395133410	395133094
1A	317	87	403	188316875	188317189
1A	318	87	403	395125763	395125448
1A	317	87	403	429007849	429008164
1A	328	76	403	231322512	231322838
1A	329	72	400	283468901	283469226
1A	344	61	403	400674745	400674405
1A	317	87	403	137591035	137591351
1A	344	61	403	152598238	152597899
1A	318	87	403	153798378	153798062
1A	318	87	403	223087648	223087331
1A	317	87	403	283449641	283449325
1A	318	87	403	290429130	290428813
1A	317	87	403	419781589	419781905
1A	317	87	403	440406671	440406987
1A	317	87	403	520469614	520469930
1A	318	86	403	39193618	39193301
1A	318	86	403	117163044	117162727
1A	322	83	403	560196397	560196718
1A	318	87	403	84690339	84690023
1A	317	87	403	120505456	120505772
1A	317	87	403	281096004	281095688
1A	317	87	403	283453671	283453987
1A	317	87	403	299655784	299656100
1A	318	87	403	324666459	324666775
1A	317	87	403	339920927	339920611
1A	317	87	403	381768975	381769291
1A	317	87	403	419857665	419857981
1A	317	87	403	46864274	46864589
1A	318	87	403	252615610	252615925
1A	317	87	403	270149266	270149581
1A	317	87	403	270164254	270164569
1A	320	87	403	123889398	123889716
1A	344	61	403	152607784	152607444
1A	344	61	403	309710745	309710405
1A	317	87	403	29300256	29299940
1A	317	87	403	94175440	94175756
1A	317	87	403	99727706	99728022
1A	317	87	403	120495892	120496208
1A	317	87	403	172528459	172528143
1A	317	87	403	231107707	231107391
1A	314	90	403	241113596	241113283
1A	317	87	403	282004225	282004541
1A	317	87	403	339930566	339930250
1A	317	87	403	378031389	378031073
1A	318	87	403	402845913	402846230
1A	312	87	398	455065494	455065184
1A	317	89	403	57313248	57313563
1A	328	76	403	60630320	60629994
1A	318	86	403	114082024	114082341
1A	332	72	403	174711456	174711128
1A	318	86	403	315941290	315941607
1A	318	86	403	410328915	410328598
1A	318	86	403	439315041	439314724
1A	320	87	403	565477105	565476786
1A	314	90	403	57226465	57226778
1A	317	87	403	80704072	80703756
1A	318	87	403	112617712	112618028
1A	317	87	403	123863454	123863770
1A	317	87	403	186621141	186621457
1A	317	87	403	206289335	206289019
1A	318	87	403	252630715	252630399
1A	317	87	403	263517884	263517568
1A	318	87	403	302065142	302064826
1A	332	72	403	260294133	260294462
1A	318	86	403	39203240	39202923
1A	318	86	403	39515771	39516088
1A	319	86	403	63059089	63059406
1A	318	86	403	69315722	69315405
1A	312	87	398	101753596	101753907
1A	319	86	403	203555289	203555607
1A	319	86	403	203582325	203582643
1A	318	86	403	230377514	230377197
1A	318	86	403	235690634	235690951
1A	315	89	403	260301576	260301890
1A	344	61	403	309700601	309700261
1A	318	86	403	526093299	526092982
1A	318	87	403	88734509	88734193
1A	317	87	403	123846167	123846483
1A	318	87	403	124106205	124105889
1A	317	87	403	133219351	133219035
1A	317	87	403	408524694	408525010
1A	317	87	403	435927538	435927224
1A	318	86	403	4284245	4283928
1A	318	86	403	242287743	242287426
1A	319	86	403	341836932	341837249
1A	329	76	403	357254635	357254961
1A	318	86	403	569262437	569262120
1A	320	87	403	52676617	52676301
1A	318	86	403	167633383	167633067
1A	317	87	403	290419314	290418998
1A	318	87	403	309744704	309744388
1A	319	87	403	411950483	411950166
1A	317	87	403	419837817	419838133
1A	316	90	403	520810923	520810609
1A	332	72	403	174703510	174703181
1A	318	87	403	252625161	252625476
1A	318	87	403	286408900	286409214
1A	318	86	403	39500290	39500607
1A	318	86	403	91326855	91326538
1A	318	86	403	157176099	157175782
1A	318	86	403	253378317	253378000
1A	318	86	403	290812297	290811980
1A	318	86	403	322390383	322390700
1A	321	83	403	426419729	426420049
1A	318	86	403	446261878	446261561
1A	318	86	403	517737446	517737129
1A	318	86	403	554589219	554588902
1A	319	86	403	560188961	560189279
1A	317	87	403	29756884	29757200
1A	319	86	403	49720357	49720041
1A	318	87	403	124115895	124115579
1A	318	87	403	162990864	162991180
1A	318	86	403	188477179	188476863
1A	318	86	403	237098505	237098189
1A	318	86	403	248271573	248271257
1A	318	87	403	303384615	303384299
1A	317	87	403	382754104	382754420
1A	317	87	403	573080214	573079900
1A	318	86	403	4271354	4271037
1A	318	86	403	35609037	35608720
1A	329	76	403	63797617	63797942
1A	318	86	403	114425220	114425537
1A	318	86	403	180586709	180586392
1A	318	86	403	200544301	200543984
1A	318	86	403	237348729	237349046
1A	318	86	403	315933532	315933849
1A	318	86	403	444979317	444979000
1A	318	86	403	471526312	471525995
1A	318	87	403	204801094	204801410
1A	340	64	403	233583308	233583643
1A	317	87	403	382727204	382727520
1A	316	88	403	188485257	188484942
1A	322	86	403	493371693	493372013
1A	319	86	403	154828607	154828924
1A	318	86	403	157185672	157185355
1A	318	86	403	205841293	205840976
1A	318	86	403	205848527	205848210
1A	318	86	403	226937828	226937511
1A	318	86	403	287962146	287962463
1A	319	86	403	341246055	341246373
1A	318	86	403	347010988	347011305
1A	320	86	403	361276874	361276556
1A	318	86	403	366120007	366120324
1A	318	86	403	378451163	378451480
1A	318	86	403	484021351	484021668
1A	317	87	403	94484950	94485266
1A	318	86	403	180577121	180576805
1A	317	87	403	204318683	204318999
1A	319	87	403	250615078	250615394
1A	305	96	400	264753487	264753183
1A	317	87	403	378039621	378039305
1A	317	87	403	397295545	397295229
1A	316	88	403	83640614	83640929
1A	322	86	403	141000585	141000905
1A	316	88	403	200252267	200252582
1A	317	87	403	573114623	573114308
1A	319	86	403	107642307	107642624
1A	318	86	403	136465990	136466307
1A	318	86	403	140992752	140993069
1A	318	86	403	146438090	146437773
1A	318	86	403	203031277	203031594
1A	318	86	403	205863775	205863458
1A	318	86	403	216871428	216871111
1A	318	86	403	216878875	216878558
1A	315	89	403	237125987	237125673
1A	318	86	403	237339176	237339493
1A	318	86	403	317835503	317835820
1A	319	86	403	322527315	322527632
1A	318	86	403	363815614	363815297
1A	318	86	403	414032337	414032654
1A	288	116	403	478105077	478105364
1A	318	86	403	554579476	554579159
1A	318	87	403	142078127	142078443
1A	319	87	403	208504488	208504172
1A	316	90	403	223773678	223773365
1A	319	87	403	298558062	298558378
1A	318	86	403	312735697	312736013
1A	319	87	403	406154791	406154475
1A	319	87	403	423134849	423134533
1A	316	88	403	200244860	200245175
1A	318	86	403	49950669	49950352
1A	320	86	403	56192227	56191909
1A	319	86	403	56206893	56206576
1A	319	86	403	85232853	85232535
1A	318	86	403	121849724	121850041
1A	318	86	403	146813736	146814053
1A	322	83	403	164200702	164201022
1A	322	83	403	167640768	167640447
1A	318	86	403	186972267	186971950
1A	310	87	395	189437038	189437346
1A	318	86	403	253273065	253273382
1A	318	86	403	278887398	278887081
1A	318	86	403	287952524	287952841
1A	313	86	397	296911211	296911523
1A	318	86	403	301328092	301327775
1A	273	131	403	308253532	308253260
1A	318	86	403	347001574	347001891
1A	318	86	403	371526434	371526751
1A	318	86	403	373130165	373129848
1A	318	86	403	373133870	373133553
1A	318	86	403	390982787	390983104
1A	276	87	362	421778335	421778610
1A	318	86	403	471534759	471534442
1A	315	86	400	511478426	511478740
1A	319	86	403	516189143	516188826
1A	319	86	403	532548489	532548806
1A	318	87	403	54044063	54044379
1A	319	86	403	117795018	117794703
1A	319	87	403	178450606	178450290
1A	317	86	402	187001919	187001603
1A	314	90	403	223718888	223718575
1A	319	87	403	223765771	223765455
1A	319	87	403	253466511	253466827
1A	320	87	403	298567644	298567960
1A	318	87	403	368603622	368603306
1A	319	87	403	390928747	390929063
1A	317	87	403	403221304	403220988
1A	310	86	395	1881570	1881261
1A	318	86	403	69323949	69323635
1A	316	88	403	221261399	221261084
1A	318	86	403	235251001	235250687
1A	333	72	403	277023310	277022981
1A	317	87	403	398515051	398514737
1A	318	86	403	35579095	35578778
1A	319	86	403	72366488	72366171
1A	318	86	403	85239123	85238806
1A	319	86	403	95271178	95270861
1A	318	86	403	107141722	107142039
1A	319	86	403	107650375	107650692
1A	319	86	403	139301698	139301381
1A	319	86	403	139488127	139488444
1A	319	86	403	146455930	146455612
1A	318	86	403	187878865	187878548
1A	318	86	403	226921641	226921324
1A	318	86	403	248261986	248261669
1A	319	86	403	280663404	280663721
1A	318	86	403	373131884	373131567
1A	319	86	403	375806652	375806335
1A	343	61	403	398524671	398524331
1A	318	86	403	454427810	454427493
1A	316	89	403	490558482	490558168
1A	319	86	403	516241492	516241175
1A	318	87	403	71644391	71644075
1A	318	87	403	71653981	71653665
1A	318	87	403	85154730	85155046
1A	319	87	403	94801692	94802008
1A	319	87	403	124223614	124223297
1A	317	87	403	163471389	163471073
1A	319	87	403	182084233	182083917
1A	319	87	403	219686587	219686271
1A	319	87	403	240630942	240630626
1A	319	87	403	250624627	250624943
1A	319	87	403	250628470	250628786
1A	318	87	403	258001477	258001793
1A	318	87	403	296316552	296316868
1A	318	86	403	409945246	409944930
1A	320	87	403	442010051	442009735
1A	318	86	403	484064849	484065165
1A	318	87	403	510121988	510122304
1A	316	88	403	238285182	238284867
1A	318	86	403	253265109	253265422
1A	316	88	403	323657782	323657467
1A	318	86	403	33639860	33639543
1A	319	86	403	71382223	71381906
1A	319	86	403	155627928	155627611
1A	319	86	403	303797554	303797237
1A	319	86	403	303807163	303806846
1A	318	86	403	322519419	322519736
1A	318	86	403	323673762	323673445
1A	318	86	403	335829977	335829660
1A	319	86	403	340568716	340569033
1A	318	86	403	378434667	378434984
1A	318	86	403	394410429	394410112
1A	318	86	403	394445924	394445607
1A	319	86	403	400099580	400099898
1A	319	86	403	516181421	516181104
1A	318	86	403	517740318	517740001
1A	318	86	403	517743190	517742873
1A	319	86	403	548541844	548541527
1A	319	86	403	49736863	49736547
1A	319	87	403	67041126	67040810
1A	319	87	403	99322988	99323304
1A	319	87	403	122463392	122463708
1A	320	87	403	141413777	141414093
1A	318	87	403	177843274	177842958
1A	319	87	403	216764731	216764415
1A	319	87	403	219670383	219670067
1A	318	86	403	237082298	237081982
1A	319	87	403	248340350	248340666
1A	317	88	402	255996290	255995977
1A	318	87	403	324418988	324419304
1A	316	87	400	390938350	390938663
1A	318	86	403	560361968	560362284
1A	317	87	403	576408789	576409105
1A	316	88	403	162067204	162067519
1A	317	88	403	260964994	260965309
1A	317	86	402	409953362	409953047
1A	316	87	402	481118350	481118035
1A	319	86	403	42409218	42408901
1A	319	86	403	61581745	61581427
1A	330	76	403	90674851	90674525
1A	320	86	403	136199909	136200221
1A	322	83	403	140890072	140890392
1A	315	86	400	257200841	257201155
1A	319	86	403	270396867	270397184
1A	319	86	403	322087259	322086942
1A	333	72	403	337074238	337073910
1A	319	86	403	380924066	380924383
1A	318	86	403	454435929	454435612
1A	319	86	403	457996001	457996318
1A	329	76	403	476347040	476346714
1A	318	86	403	520932784	520933101
1A	319	86	403	548561754	548561437
1A	318	87	403	54034511	54034827
1A	319	87	403	68241416	68241732
1A	319	87	403	99332916	99333232
1A	319	87	403	138876983	138877299
1A	317	87	403	166019658	166019974
1A	318	87	403	171995253	171995569
1A	317	87	403	180284573	180284889
1A	319	87	403	190237240	190237556
1A	317	87	403	203854403	203854087
1A	308	96	403	223711144	223710837
1A	319	87	403	242012521	242012205
1A	319	87	403	248348408	248348724
1A	319	87	403	262150223	262150539
1A	319	87	403	283343554	283343870
1A	329	76	403	302979300	302978977
1A	319	86	403	335488539	335488855
1A	317	87	403	374037430	374037114
1A	318	86	403	395315480	395315164
1A	317	87	403	403214949	403214633
1A	316	86	401	61599983	61599668
1A	316	86	401	127159259	127158944
1A	322	86	403	136209435	136209755
1A	332	72	403	203821947	203821618
1A	334	72	403	216023825	216024154
1A	319	87	402	396715481	396715165
1A	333	72	400	474327506	474327832
1A	319	86	403	25353891	25354208
1A	319	86	403	27382558	27382875
1A	318	86	403	40306875	40306558
1A	318	86	403	65520685	65521002
1A	345	61	403	67027876	67027536
1A	319	86	403	72376093	72375776
1A	319	86	403	107118960	107119277
1A	318	86	403	109256417	109256100
1A	320	86	403	124183900	124183582
1A	331	76	403	138892340	138892666
1A	320	86	403	139293896	139293579
1A	320	86	403	142720094	142719777
1A	318	86	403	148396793	148396476
1A	320	86	403	152882977	152882660
1A	319	86	403	166249144	166249461
1A	319	86	403	185413262	185413579
1A	319	86	403	214296311	214296628
1A	319	86	403	224834172	224834489
1A	329	76	403	254527403	254527729
1A	319	86	403	260941208	260941525
1A	330	72	400	285059930	285060255
1A	318	86	403	301336344	301336027
1A	319	86	403	362587228	362586911
1A	320	86	403	400538789	400538471
1A	319	86	403	432854313	432854630
1A	319	86	403	488955178	488954861
1A	319	87	403	95876990	95876673
1A	319	87	403	136064742	136065058
1A	318	87	403	144613996	144613680
1A	319	87	403	156816369	156816053
1A	319	87	403	165892968	165893284
1A	319	87	403	173532945	173533261
1A	317	87	403	180294180	180294496
1A	319	87	403	206124678	206124362
1A	318	87	403	220267450	220267134
1A	318	87	403	226812240	226812556
1A	319	87	403	230205223	230205539
1A	319	87	403	230220969	230221285
1A	318	87	403	231263476	231263792
1A	317	87	403	231312998	231313296
1A	318	87	403	253009507	253009823
1A	319	87	403	262140350	262140666
1A	319	87	403	296639098	296638782
1A	319	87	403	314638340	314638024
1A	316	87	401	359779658	359779971
1A	320	87	403	404103138	404102822
1A	319	87	403	419758770	419759086
1A	319	86	403	427134145	427134461
1A	318	87	403	453358927	453359243
1A	314	90	403	536580158	536579845
1A	335	72	403	221848540	221848869
1A	318	87	402	226432827	226432512
1A	318	87	402	226461732	226461417
1A	320	87	403	250330275	250329960
1A	319	87	403	253448043	253448357
1A	318	87	403	279757572	279757258
1A	318	87	403	324436734	324437049
1A	319	87	402	396692591	396692275
1A	331	76	403	52186151	52186477
1A	316	89	403	64638290	64638604
1A	319	86	403	139434420	139434737
1A	319	86	403	165631900	165632217
1A	318	86	403	172252511	172252194
1A	319	86	403	213513200	213513517
1A	320	86	403	240349871	240350188
1A	318	86	403	262894474	262894791
1A	319	86	403	279731905	279731588
1A	319	86	403	296975095	296975412
1A	319	86	403	341264281	341264599
1A	319	86	403	363771351	363771034
1A	318	87	402	393906399	393906085
1A	319	86	403	447445993	447445676
1A	319	87	403	68251019	68251335
1A	320	86	403	74971093	74971409
1A	320	87	403	94749733	94749417
1A	319	87	403	188861768	188862084
1A	318	87	403	192357468	192357152
1A	317	87	403	337083797	337083481
1A	319	87	403	396070443	396070759
1A	319	87	403	431890346	431890030
1A	318	87	403	466366078	466365762
1A	327	76	402	481139212	481138887
1A	333	72	403	206457792	206458121
1A	317	88	403	222100072	222100387
1A	318	87	402	222757875	222758190
1A	316	86	401	233659585	233659270
1A	332	76	403	404126117	404125790
1A	320	86	403	21304425	21304107
1A	318	86	403	57147626	57147314
1A	319	86	403	63039510	63039827
1A	318	86	403	143101329	143101640
1A	316	86	400	149549629	149549943
1A	320	86	403	152873321	152873003
1A	319	86	403	154728734	154728417
1A	319	86	403	163513820	163514137
1A	318	86	403	172242948	172242631
1A	320	86	403	185420985	185421302
1A	318	86	403	207136114	207136431
1A	319	86	403	219592854	219593171
1A	318	86	403	230559932	230559615
1A	329	76	403	290555215	290554889
1A	316	86	400	304099490	304099804
1A	318	86	403	310835756	310836073
1A	320	86	403	314179213	314178895
1A	321	86	403	315419254	315419572
1A	320	86	403	370438846	370439163
1A	319	86	403	400133278	400133595
1A	318	86	403	412979760	412980077
1A	319	86	403	432832224	432832541
1A	319	86	403	457985901	457986218
1A	318	86	403	520942839	520943156
1A	319	86	403	532834503	532834186
1A	318	86	403	103921478	103921794
1A	319	87	403	138798129	138797813
1A	318	87	403	144624028	144623712
1A	319	87	403	175463727	175463411
1A	319	87	403	175691118	175691435
1A	319	87	403	180836062	180836378
1A	319	87	403	232492374	232492058
1A	315	86	400	257224253	257224566
1A	320	87	403	267598771	267599087
1A	316	89	403	285230104	285229791
1A	319	86	403	303769740	303770056
1A	319	86	403	329475121	329475437
1A	318	87	403	368606194	368605878
1A	318	86	403	374275614	374275298
1A	318	86	403	374294327	374294012
1A	334	72	403	204309042	204309371
1A	312	87	396	222746662	222746971
1A	335	72	403	268316576	268316905
1A	314	91	403	369487068	369486756
1A	335	72	403	453340293	453340622
1A	318	86	403	40314754	40314437
1A	319	86	403	56548381	56548698
1A	318	86	403	67119635	67119318
1A	319	86	403	74979067	74979384
1A	319	86	403	80867703	80867386
1A	320	86	403	110262147	110262464
1A	319	86	403	139504788	139505105
1A	320	86	403	143371671	143371989
1A	318	86	403	154907040	154906723
1A	319	86	403	159924847	159925164
1A	318	86	403	174442361	174442044
1A	317	89	403	190227826	190228140
1A	319	86	403	222353714	222354031
1A	332	72	402	224700980	224701308
1A	318	86	403	255001161	255000844
1A	319	86	403	280704867	280704550
1A	316	89	403	282132363	282132049
1A	319	86	403	291015063	291015380
1A	319	86	403	296984598	296984915
1A	313	86	397	342579583	342579894
1A	319	86	403	351414004	351413687
1A	319	86	403	351646654	351646971
1A	319	86	403	363761681	363761364
1A	320	86	403	379132634	379132316
1A	318	86	403	413559931	413560248
1A	319	86	403	440381832	440381515
1A	319	86	403	457967152	457966835
1A	319	86	403	468976798	468976481
1A	319	86	403	495197068	495196751
1A	320	87	403	52232506	52232822
1A	319	87	403	120822716	120823032
1A	319	87	403	155115267	155114951
1A	319	87	403	216031854	216032170
1A	318	86	403	237090507	237090198
1A	319	87	403	256085340	256085024
1A	315	86	399	257804811	257805124
1A	318	87	403	258719085	258719401
1A	319	86	403	329432209	329432525
1A	319	87	403	351680060	351680376
1A	319	87	403	374272054	374272370
1A	319	86	403	399470114	399470430
1A	317	87	403	416852000	416851684
1A	319	87	403	431899923	431899607
1A	318	87	403	513730328	513730012
1A	319	86	403	71390103	71389789
1A	244	160	403	155676987	155676744
1A	319	87	403	188883646	188883961
1A	318	87	403	359738318	359738633
1A	320	85	403	573525085	573525403
1A	318	86	403	67111724	67111407
1A	319	86	403	67913063	67913380
1A	320	86	403	81961809	81962127
1A	318	86	403	83666591	83666908
1A	320	86	403	90362179	90362497
1A	319	86	403	95279147	95278830
1A	317	86	401	115244019	115244333
1A	318	87	402	138884699	138885013
1A	320	86	403	140334766	140335084
1A	318	86	403	154914983	154914666
1A	317	87	401	182095394	182095085
1A	335	70	403	219686824	219687156
1A	321	86	403	302136668	302136985
1A	319	86	403	303315190	303315507
1A	319	86	403	312174646	312174329
1A	319	86	403	351654546	351654863
1A	318	86	403	371773072	371772755
1A	320	86	403	379150479	379150161
1A	319	86	403	400815731	400816048
1A	319	86	403	402868891	402869208
1A	319	86	403	412323919	412323602
1A	329	76	403	476337379	476337053
1A	319	86	403	479909682	479909999
1A	317	89	402	56717019	56716706
1A	310	96	403	69326125	69325818
1A	320	87	403	93950987	93951303
1A	319	87	403	141424865	141424549
1A	317	87	403	142096256	142096572
1A	319	87	403	165888807	165889118
1A	319	87	403	172183866	172184182
1A	318	86	403	207143962	207144278
1A	320	87	403	277032893	277032577
1A	309	96	403	291047754	291048061
1A	317	89	403	296629441	296629128
1A	320	86	403	303761717	303762033
1A	319	86	403	329447695	329448010
1A	317	87	403	411681320	411681636
1A	319	87	403	419766463	419766779
1A	318	86	403	426913535	426913851
1A	327	76	402	493703754	493704078
1A	319	87	402	98844104	98843789
1A	317	87	403	146426851	146427165
1A	318	87	403	285050342	285050657
1A	318	87	402	301972045	301971730
1A	317	86	401	408802387	408802702
1A	317	87	402	553228871	553229186
1A	318	87	403	576365156	576365471
1A	319	86	403	80877322	80877005
1A	320	86	403	89669338	89669021
1A	319	86	403	159899845	159899528
1A	319	86	403	165641501	165641818
1A	320	86	403	213503646	213503963
1A	320	86	403	264205023	264204705
1A	320	86	403	315450192	315450510
1A	320	86	403	320496931	320496614
1A	319	86	403	386854421	386854738
1A	320	86	403	407026408	407026725
1A	318	86	403	413688319	413688636
1A	319	86	403	430912454	430912771
1A	318	89	403	435946429	435946115
1A	319	86	403	479928464	479928781
1A	319	86	403	42421870	42421554
1A	319	87	403	81201749	81202065
1A	319	87	403	85640949	85641265
1A	319	87	403	190788611	190788927
1A	319	86	403	206319869	206319553
1A	319	87	403	361368007	361368323
1A	318	86	403	362596853	362596537
1A	321	86	403	533373854	533374170
1A	333	72	403	146457806	146458135
1A	319	87	403	169166150	169166465
1A	319	87	403	169178032	169178347
1A	317	87	403	170852457	170852754
1A	318	87	402	218307044	218306729
1A	317	87	402	280292491	280292806
1A	317	87	402	280945133	280945448
1A	321	86	403	409571565	409571884
1A	235	87	321	410788844	410788610
1A	319	86	403	28062333	28062650
1A	319	86	403	72298913	72298596
1A	318	89	403	81193633	81193947
1A	319	86	403	137840039	137839722
1A	320	86	403	174141682	174141365
1A	320	86	403	185011595	185011278
1A	334	72	403	199352459	199352787
1A	333	72	402	216535676	216535348
1A	318	87	402	218299225	218298911
1A	320	86	403	222344072	222344389
1A	319	86	403	263776322	263776005
1A	320	86	403	284393108	284392791
1A	320	86	403	319128906	319128589
1A	332	72	402	323075696	323076024
1A	316	88	403	323666069	323665761
1A	319	86	403	353838686	353839003
1A	320	86	403	403377230	403376912
1A	318	86	403	413664922	413665239
1A	315	89	403	416868585	416868271
1A	320	86	403	425239094	425238776
1A	319	86	403	429248465	429248782
1A	319	86	403	457976724	457976407
1A	320	86	403	476401144	476401461
1A	320	86	403	547743969	547743651
1A	319	86	403	583400815	583400498
1A	318	87	403	68458044	68457728
1A	319	87	403	71143715	71144031
1A	319	87	403	124090727	124091043
1A	318	87	403	162662502	162662186
1A	319	86	403	196325269	196324953
1A	325	86	403	236948159	236947837
1A	319	86	403	375816082	375815773
1A	319	86	402	400546667	400546350
1A	318	87	403	462631621	462631937
1A	318	87	403	513748589	513748273
1A	318	87	403	537171387	537171703
1A	318	87	402	172936802	172936487
1A	319	87	403	176440812	176441127
1A	318	87	402	216543430	216543115
1A	303	86	388	87063882	87063580
1A	319	86	403	163505951	163506268
1A	318	87	402	172945681	172945367
1A	320	86	403	184969806	184969489
1A	319	86	403	206098616	206098299
1A	320	86	403	213080525	213080208
1A	317	89	403	269914400	269914714
1A	320	86	403	324426918	324427236
1A	314	86	397	403030783	403031094
1A	319	86	403	408810386	408810703
1A	318	86	403	412153131	412152814
1A	319	86	403	429234770	429235087
1A	319	86	403	532678874	532679191
1A	319	86	403	537439146	537439463
1A	320	86	403	573508457	573508775
1A	315	89	402	1376402	1376715
1A	337	86	403	33649439	33649105
1A	320	86	403	89666423	89666107
1A	319	87	403	204593453	204593769
1A	318	86	402	257797933	257798249
1A	320	87	403	311706907	311707223
1A	320	86	403	361459488	361459804
1A	318	87	403	421924555	421924239
1A	318	87	403	462612508	462612824
1A	322	85	403	15447974	15447656
1A	314	90	402	38865214	38864902
1A	315	90	402	89659245	89658933
1A	315	90	402	156161437	156161125
1A	310	96	403	199342899	199343205
1A	318	87	402	201563162	201563477
1A	318	87	402	201571288	201571603
1A	239	72	310	254362498	254362262
1A	319	86	403	303304744	303305057
1A	321	85	403	391709680	391709998
1A	317	86	401	115251882	115252196
1A	320	86	403	124601284	124601601
1A	320	86	403	165662140	165661823
1A	320	86	403	171792888	171793206
1A	319	86	403	175199485	175199802
1A	319	86	403	175207291	175207608
1A	320	86	403	176642545	176642862
1A	319	86	403	182127699	182127387
1A	319	86	403	191704532	191704215
1A	329	76	403	194919506	194919180
1A	320	86	403	225094084	225093767
1A	319	86	403	243837104	243836787
1A	316	87	402	280324967	280325281
1A	321	86	403	302128688	302129005
1A	320	86	403	318293010	318292693
1A	320	86	403	319135308	319134991
1A	320	86	403	369738274	369737956
1A	320	86	403	377049062	377048745
1A	320	86	403	377476142	377475825
1A	316	86	400	386870459	386870773
1A	320	86	403	394637407	394637090
1A	318	86	403	412183010	412182693
1A	320	86	403	422416036	422416353
1A	318	86	403	484790271	484790588
1A	320	86	403	529168746	529169064
1A	321	86	403	565181704	565181387
1A	319	87	403	71088209	71088525
1A	319	87	403	157881644	157881328
1A	319	87	403	226484552	226484236
1A	318	87	403	263358489	263358173
1A	315	90	403	343169078	343168765
1A	320	86	403	405335951	405335635
1A	320	86	403	407035379	407035695
1A	318	86	401	205500023	205499708
1A	317	88	403	227643698	227644013
1A	320	87	403	351689986	351690301
1A	318	87	403	430927308	430927623
1A	317	87	402	441087731	441087416
1A	317	87	402	441095535	441095220
1A	320	86	403	525245718	525245404
1A	320	86	403	83531498	83531181
1A	320	86	403	118603973	118603655
1A	320	86	403	119297563	119297880
1A	320	86	403	133379561	133379878
1A	332	72	402	180258862	180259190
1A	320	86	403	200496583	200496266
1A	319	86	403	213070463	213070780
1A	319	86	403	228821400	228821717
1A	320	86	403	253365121	253364804
1A	320	86	403	253374752	253374435
1A	320	86	403	253421996	253421679
1A	319	86	403	257910804	257911121
1A	319	86	403	386862442	386862759
1A	320	86	403	417054546	417054229
1A	320	86	403	533366161	533366478
1A	321	86	403	533900493	533900176
1A	319	86	403	547700761	547700444
1A	319	86	403	561217706	561218023
1A	319	87	403	56683406	56683722
1A	333	72	402	73083027	73083353
1A	318	87	403	107416583	107416267
1A	321	87	403	120808954	120809270
1A	320	86	403	159516246	159516556
1A	290	87	373	314651500	314651214
1A	314	90	403	343177373	343177060
1A	317	87	402	86129327	86129642
1A	318	87	402	182050355	182050670
1A	315	90	402	252323322	252323009
1A	317	87	402	280394409	280394724
1A	317	87	402	292798632	292798947
1A	320	86	403	66674229	66674546
1A	344	61	403	76873781	76874121
1A	319	86	403	78136516	78136833
1A	321	86	403	98444382	98444699
1A	320	86	403	119289442	119289759
1A	320	86	403	132219673	132219991
1A	319	86	403	172425032	172424715
1A	319	86	403	175640080	175640397
1A	320	86	403	179673408	179673091
1A	320	86	403	229957933	229958251
1A	315	92	403	240778734	240779046
1A	320	86	403	275439249	275439567
1A	321	86	403	305685674	305685992
1A	320	86	403	320109383	320109700
1A	317	87	402	323085613	323085926
1A	319	86	403	351925286	351924969
1A	319	86	403	366300857	366300540
1A	319	86	403	370596600	370596283
1A	319	86	403	377999521	377999838
1A	319	86	403	378693487	378693170
1A	319	86	403	410832054	410832371
1A	320	86	403	417046937	417046620
1A	321	86	403	436952581	436952264
1A	320	86	403	476067087	476067404
1A	320	86	403	495202006	495201688
1A	320	86	403	498258559	498258242
1A	320	86	403	519641781	519641464
1A	319	86	403	533909067	533908750
1A	320	86	403	555838520	555838837
1A	316	87	402	560329333	560329647
1A	321	86	403	580684752	580684435
1A	317	87	403	29749107	29749405
1A	320	87	403	162970392	162970075
1A	318	87	403	263368407	263368091
1A	344	61	402	410399642	410399303
1A	319	86	403	430919904	430920219
1A	315	90	402	156128634	156128322
1A	308	96	402	278472833	278472527
1A	314	90	402	387670338	387670026
1A	314	90	402	423593109	423592797
1A	319	86	403	13627313	13626996
1A	319	86	403	47415238	47415555
1A	320	86	403	80125582	80125265
1A	320	86	403	110812057	110811740
1A	320	86	403	126893320	126893003
1A	319	86	403	150838477	150838160
1A	319	86	403	157676172	157675855
1A	319	86	403	158239288	158239605
1A	319	86	403	170261601	170261918
1A	319	86	403	171408042	171407725
1A	321	86	403	171458076	171458393
1A	320	86	403	171783333	171783651
1A	319	86	403	175620231	175620548
1A	323	83	403	190848874	190849195
1A	317	86	400	191250955	191251270
1A	319	86	403	253916325	253916008
1A	340	65	403	294250531	294250864
1A	319	86	403	298538237	298538554
1A	320	86	403	319785318	319785001
1A	319	86	403	337178699	337178382
1A	319	86	403	383752184	383751867
1A	319	86	403	384657139	384656822
1A	320	86	403	394937838	394937520
1A	320	86	403	413114268	413114585
1A	319	86	403	525534274	525534591
1A	256	149	403	554568835	554569089
1A	319	86	403	564507275	564506958
1A	319	86	403	573372938	573373255
1A	319	86	403	582914774	582915091
1A	320	86	403	14823923	14823607
1A	270	132	400	133911695	133911963
1A	320	86	403	200506734	200506418
1A	307	87	391	275684623	275684927
1A	317	87	403	278858886	278859202
1A	319	86	403	331683996	331684311
1A	318	86	402	392649568	392649884
1A	314	90	402	67431017	67431329
1A	315	90	402	80301185	80300873
1A	316	90	402	112707135	112706823
1A	314	90	402	159020976	159020664
1A	317	87	402	172063506	172063191
1A	315	90	402	295365697	295365385
1A	317	87	402	308874326	308874011
1A	317	87	402	326262123	326262438
1A	314	90	402	423585352	423585040
1A	321	86	403	15457573	15457256
1A	319	86	403	28424270	28424587
1A	319	86	403	47425531	47425848
1A	319	86	403	66465757	66466074
1A	320	86	403	66711266	66710949
1A	319	86	403	79150281	79150598
1A	320	86	403	101411718	101412035
1A	320	86	403	132235796	132236114
1A	319	86	403	168486801	168487118
1A	319	86	403	175629977	175630294
1A	321	86	403	184121946	184122263
1A	320	86	403	188803678	188803361
1A	320	86	403	190836381	190836698
1A	319	86	403	190840080	190839763
1A	321	86	403	221302098	221302415
1A	314	92	403	255176884	255176573
1A	321	86	403	275583356	275583673
1A	319	86	403	283046818	283046501
1A	319	86	403	288998433	288998750
1A	319	86	403	294230574	294230891
1A	321	86	403	305695294	305695612
1A	319	86	403	306490850	306491167
1A	320	86	403	323223575	323223258
1A	319	86	403	339607021	339606704
1A	319	86	403	339616962	339616645
1A	319	86	403	340102762	340103079
1A	321	86	403	358072216	358071899
1A	321	86	403	378170750	378171067
1A	320	86	403	385294314	385293997
1A	319	86	403	385302054	385301737
1A	320	86	403	391687477	391687794
1A	319	86	403	401281598	401281281
1A	319	86	403	418307214	418306897
1A	319	86	403	455949951	455950268
1A	319	86	403	459255430	459255747
1A	319	86	403	469917185	469916867
1A	321	86	403	473317683	473318000
1A	320	86	403	489624299	489623982
1A	316	86	400	496701683	496701997
1A	333	72	402	508270307	508270635
1A	319	86	403	562291172	562290855
1A	319	86	403	85308613	85308297
1A	318	86	403	152857437	152857121
1A	294	111	403	154736572	154736280
1A	285	120	403	226546266	226546549
1A	318	86	403	382468840	382469156
1A	318	87	403	421808240	421807924
1A	316	90	402	184442476	184442164
1A	316	90	402	184458685	184458373
1A	318	87	402	240299514	240299199
1A	315	90	402	262442059	262441747
1A	275	87	360	342587514	342587787
1A	223	181	403	384274111	384273889
1A	308	96	402	387662464	387662158
1A	315	90	402	472001653	472001341
1A	320	86	403	28433845	28434162
1A	321	86	403	45263257	45262940
1A	320	86	403	66682406	66682723
1A	319	86	403	83596994	83597311
1A	319	86	403	85299053	85298736
1A	321	86	403	111117488	111117171
1A	319	86	403	113780413	113780730
1A	320	86	403	132347178	132347495
1A	319	86	403	141516444	141516761
1A	319	86	403	154918688	154918371
1A	319	86	403	155164022	155164339
1A	319	86	403	175455491	175455174
1A	320	86	403	184977731	184977425
1A	319	86	403	206121713	206121396
1A	319	86	403	220955457	220955756
1A	319	86	403	220975236	220975535
1A	319	86	403	226623705	226624022
1A	322	83	403	226710596	226710916
1A	319	86	403	229018086	229018403
1A	319	86	403	234596778	234596461
1A	321	86	403	242952301	242952618
1A	319	86	403	250338735	250338418
1A	319	86	403	260679188	260678871
1A	319	86	403	270410249	270410566
1A	319	86	403	303426917	303427234
1A	319	86	403	306500683	306501000
1A	321	86	403	322903234	322902917
1A	319	86	403	342477619	342477936
1A	321	86	403	358052277	358051960
1A	321	86	403	361398105	361397788
1A	318	86	403	372740778	372741077
1A	319	86	403	382166236	382165918
1A	319	86	403	394383524	394383841
1A	286	87	368	404116484	404116203
1A	333	72	402	433210382	433210710
1A	321	86	403	433975595	433975912
1A	319	86	403	446450220	446450537
1A	322	83	403	471123156	471123476
1A	319	86	403	472044926	472045243
1A	319	86	403	495611271	495611588
1A	316	86	400	496711265	496711579
1A	319	86	403	561138693	561139010
1A	321	86	403	565626337	565626654
1A	322	86	403	567341724	567341407
1A	321	86	403	573382386	573382703
1A	319	87	403	176431188	176431504
1A	319	86	403	188390559	188390875
1A	295	110	402	188726452	188726159
1A	319	86	403	212601049	212600733
1A	319	87	403	235848900	235848584
1A	319	86	403	378325154	378324838
1A	319	86	403	467050116	467050432
1A	319	87	403	471854696	471854379
1A	314	90	402	80942440	80942128
1A	314	90	402	80951515	80951203
1A	311	86	395	125573251	125573560
1A	318	87	402	137597771	137598086
1A	318	87	402	164497146	164497461
1A	315	90	402	165668918	165668606
1A	317	86	401	390344220	390343905
1A	317	87	402	410445473	410445788
1A	280	124	403	431021239	431020960
1A	383	29	403	24302943	24303318
1A	319	86	403	36411576	36411893
1A	321	86	403	39737256	39737573
1A	319	86	403	40379464	40379147
1A	319	86	403	47450897	47451214
1A	320	86	403	49644691	49644374
1A	319	86	403	67965850	67966167
1A	321	86	403	72134017	72133700
1A	319	86	403	75997290	75997607
1A	271	134	403	85843336	85843605
1A	319	86	403	93085782	93085465
1A	321	86	403	111681534	111681851
1A	319	86	403	114319169	114319486
1A	319	86	403	115141878	115142195
1A	319	86	403	119325876	119325559
1A	319	86	403	119335492	119335175
1A	319	86	403	119620823	119621140
1A	319	86	403	119624273	119624590
1A	321	86	403	132089910	132089593
1A	319	86	403	142194779	142194462
1A	321	86	403	148269387	148269704
1A	320	86	403	153834878	153834561
1A	319	86	403	154928290	154927973
1A	319	86	403	162257374	162257691
1A	319	86	403	167098578	167098895
1A	319	86	403	169717586	169717269
1A	319	86	403	177174884	177175201
1A	319	86	403	178088749	178089066
1A	320	86	403	183686344	183686661
1A	319	86	403	187036323	187036640
1A	319	86	403	188095173	188095490
1A	332	72	402	188351528	188351856
1A	320	86	403	188380958	188381276
1A	321	86	403	195924833	195925150
1A	319	86	403	202542185	202541868
1A	319	86	403	202938545	202938228
1A	320	86	403	207570851	207570534
1A	320	86	403	215001605	215001287
1A	319	86	403	218840711	218841028
1A	319	86	403	220248804	220249121
1A	320	86	403	221311693	221312010
1A	319	86	403	232047623	232047940
1A	319	86	403	232861876	232861559
1A	319	86	403	247814610	247814293
1A	320	86	403	264989688	264990005
1A	319	86	403	325964805	325964488
1A	319	86	403	326001884	326001567
1A	319	86	403	326801706	326802023
1A	319	86	403	327215166	327214849
1A	319	86	403	327223214	327222897
1A	319	86	403	327231264	327230947
1A	319	86	403	327598270	327598587
1A	321	86	403	340754593	340754910
1A	319	86	403	343915970	343916287
1A	321	86	403	346724406	346724723
1A	319	86	403	356638428	356638745
1A	320	86	403	370430767	370431084
1A	322	83	403	375759962	375760282
1A	319	86	403	378728601	378728284
1A	321	86	403	384646655	384646972
1A	320	86	403	391188615	391188932
1A	319	86	403	391522680	391522997
1A	320	86	403	393382406	393382089
1A	319	86	403	394052908	394053225
1A	320	86	403	394920284	394919967
1A	322	83	403	396839439	396839759
1A	319	86	403	415426274	415425957
1A	319	86	403	423298385	423298702
1A	322	86	403	423302977	423302660
1A	321	86	403	435488858	435489175
1A	320	86	403	445365573	445365256
1A	319	86	403	446440558	446440875
1A	319	86	403	455940368	455940685
1A	319	86	403	460190364	460190047
1A	321	86	403	473949894	473949577
1A	319	86	403	484999522	484999205
1A	319	86	403	494226159	494226476
1A	319	86	403	495738657	495738974
1A	319	86	403	503860013	503859696
1A	319	86	403	518103244	518103561
1A	322	86	403	530672577	530672894
1A	321	86	403	530834974	530834657
1A	321	86	403	534642088	534642405
1A	320	86	403	546342978	546343295
1A	319	86	403	549962836	549962519
1A	319	86	403	554993727	554994044
1A	319	86	403	561380549	561380232
1A	319	86	403	566017366	566017049
1A	318	87	403	104617166	104617482
1A	319	86	403	114524797	114524481
1A	319	86	403	178080884	178081200
1A	320	86	403	225494328	225494644
1A	319	86	403	254360166	254359851
1A	320	86	403	333134768	333134452
1A	319	86	403	383744157	383743841
1A	318	87	403	385509633	385509317
1A	318	86	403	441012625	441012310
1A	320	86	403	537890908	537890592
1A	318	87	403	76839031	76839346
1A	322	83	402	177184447	177184765
1A	319	86	403	183617810	183617508
1A	315	90	402	264463353	264463665
1A	317	87	402	459871171	459871486
1A	314	90	402	519758867	519759179
1A	321	86	403	45383287	45383604
1A	319	86	403	47472952	47472635
1A	319	86	403	51765122	51764805
1A	318	87	402	73155832	73156139
1A	319	86	403	78146137	78146454
1A	319	86	403	81764274	81764591
1A	319	86	403	85700351	85700034
1A	319	86	403	95605708	95606025
1A	323	83	403	101498482	101498803
1A	321	86	403	112478996	112479313
1A	319	86	403	112757879	112757562
1A	311	87	395	125532543	125532851
1A	319	86	403	130899401	130899718
1A	225	87	311	133246597	133246373
1A	321	86	403	133609896	133610213
1A	323	83	403	147620829	147621149
1A	319	86	403	155121673	155121990
1A	320	86	403	167088933	167089250
1A	319	86	403	177430772	177430455
1A	319	86	403	178054345	178054662
1A	316	89	403	180983146	180982832
1A	320	86	403	183067262	183067579
1A	319	86	403	184187528	184187845
1A	319	86	403	187667987	187667670
1A	320	86	403	189476779	189477096
1A	321	86	403	189805700	189806018
1A	319	86	403	190545639	190545322
1A	319	86	403	190751712	190752029
1A	321	86	403	190956067	190956384
1A	319	86	403	192480268	192480585
1A	316	89	403	194266355	194266041
1A	319	86	403	197706550	197706233
1A	319	86	403	202972677	202972994
1A	324	83	403	203654012	203654332
1A	319	86	403	203962187	203962504
1A	321	86	403	207938455	207938138
1A	319	86	403	210931660	210931343
1A	319	86	403	210936769	210936452
1A	319	86	403	215286682	215286999
1A	319	86	403	218830703	218831020
1A	319	86	403	221680700	221681017
1A	320	86	403	225484358	225484675
1A	319	86	403	232087641	232087958
1A	319	86	403	244892478	244892795
1A	319	86	403	253657123	253656806
1A	319	86	403	253884473	253884156
1A	319	86	403	257455484	257455167
1A	319	86	403	270417606	270417923
1A	319	86	403	270424954	270425271
1A	319	86	403	294221324	294221641
1A	320	86	403	300819542	300819859
1A	319	86	403	303416923	303417240
1A	319	86	403	313866528	313866211
1A	319	86	403	314823912	314823595
1A	319	86	403	322895591	322895274
1A	316	89	403	325604885	325604571
1A	319	86	403	326792172	326792489
1A	319	86	403	327581801	327582118
1A	319	86	403	328377362	328377045
1A	319	86	403	328929876	328929559
1A	319	86	403	329239827	329239510
1A	319	86	403	335922943	335923260
1A	319	86	403	339180549	339180866
1A	319	86	403	342469980	342470297
1A	322	86	403	348772823	348772506
1A	319	86	403	348991782	348991465
1A	321	86	403	349001355	349001038
1A	321	86	403	358907437	358907754
1A	317	86	401	363424953	363424639
1A	319	86	403	369105433	369105750
1A	319	86	403	369619787	369620104
1A	323	86	403	369989442	369989125
1A	319	86	403	380410305	380409988
1A	319	86	403	382244495	382244812
1A	321	86	403	384637058	384637375
1A	319	86	403	390028238	390028555
1A	319	86	403	391489128	391489445
1A	319	86	403	391498251	391498568
1A	319	86	403	391532296	391532613
1A	319	86	403	395379387	395379704
1A	319	86	403	396848961	396849278
1A	319	86	403	414975079	414974762
1A	319	86	403	415435833	415435516
1A	322	86	403	427451919	427451602
1A	323	83	403	436274372	436274051
1A	319	86	403	445355771	445355454
1A	319	86	403	477931343	477931660
1A	319	86	403	485789541	485789858
1A	319	86	403	489633864	489633547
1A	319	86	403	499921269	499921586
1A	319	86	403	530125510	530125827
1A	319	86	403	537860946	537860629
1A	319	86	403	555767549	555767866
1A	321	86	403	565585709	565586026
1A	319	86	403	567227596	567227279
1A	321	86	403	575023497	575023814
1A	321	86	403	580644840	580644523
1A	319	86	403	582939125	582939442
1A	319	86	403	47406440	47406124
1A	318	87	403	47442131	47441815
1A	319	87	403	107392496	107392180
1A	319	86	403	114517014	114516698
1A	319	86	403	247805017	247804702
1A	320	86	403	437753129	437753444
1A	311	90	399	139194548	139194857
1A	321	86	403	163541918	163541599
1A	315	90	402	166655191	166655503
1A	318	86	403	168031337	168031023
1A	320	85	403	172152154	172151836
1A	314	90	402	176981235	176980923
1A	319	86	401	290834997	290834682
1A	316	90	402	311195683	311195995
1A	347	59	402	350112889	350113231
1A	320	86	403	49654327	49654010
1A	321	86	403	65374774	65374457
1A	322	83	403	69151025	69151345
1A	319	86	403	93452973	93453290
1A	319	86	403	98348792	98349109
1A	321	86	403	113541790	113542107
1A	322	83	403	113770858	113771178
1A	321	86	403	115298409	115298092
1A	381	29	403	119063887	119064261
1A	381	29	403	119071638	119072012
1A	319	86	403	126902902	126902585
1A	319	86	403	126950876	126950559
1A	319	86	403	133617937	133618254
1A	322	86	403	140304599	140304282
1A	320	86	403	145369068	145368751
1A	319	86	403	147685996	147685679
1A	323	86	403	149772824	149773141
1A	322	86	403	151935514	151935197
1A	321	86	403	152318162	152318479
1A	319	86	403	166237626	166237309
1A	382	29	403	166301024	166301398
1A	319	86	403	169604950	169605267
1A	321	86	403	173168903	173169220
1A	319	86	403	175738899	175739216
1A	319	86	403	176314703	176314386
1A	318	86	403	186506797	186507114
1A	319	86	403	187099225	187099542
1A	322	86	403	187617575	187617258
1A	318	86	400	188566229	188566543
1A	319	86	403	188771961	188771644
1A	319	86	403	190608384	190608701
1A	321	86	403	203635363	203635680
1A	320	86	403	215009290	215008972
1A	320	86	403	226629771	226630088
1A	321	86	403	227030042	227030359
1A	319	86	403	241794783	241794466
1A	319	86	403	243248107	243247790
1A	319	86	403	255969981	255969664
1A	321	86	403	258962028	258962346
1A	319	86	403	264932711	264932394
1A	319	86	403	275719566	275719883
1A	319	86	403	277196929	277196612
1A	321	86	403	290642335	290642018
1A	321	86	403	291626252	291625935
1A	319	86	403	295494283	295493966
1A	321	86	403	296107627	296107944
1A	321	86	403	296138746	296139063
1A	319	86	403	310360264	310359947
1A	319	86	403	313876157	313875840
1A	320	86	403	331728873	331729191
1A	320	86	403	331738785	331739103
1A	319	86	403	332468800	332469117
1A	321	86	403	332668688	332669005
1A	319	86	403	333016325	333016008
1A	321	86	403	346716539	346716856
1A	319	86	403	347670512	347670195
1A	319	86	403	356485429	356485746
1A	320	86	403	359608096	359607778
1A	321	86	403	369979406	369979089
1A	321	86	403	385102854	385102537
1A	321	86	403	391180762	391181079
1A	319	86	403	392380419	392380736
1A	322	86	403	399033682	399033365
1A	319	86	403	411403585	411403268
1A	319	86	403	422547110	422546793
1A	319	86	403	427461542	427461225
1A	319	86	403	448968865	448968548
1A	319	86	403	458706049	458705732
1A	319	86	403	459806447	459806764
1A	319	86	403	459815992	459816309
1A	321	86	403	460142385	460142702
1A	319	86	403	460277296	460277613
1A	319	86	403	463566329	463566646
1A	319	86	403	484990402	484990085
1A	320	86	403	488060064	488060381
1A	319	86	403	492998504	492998187
1A	319	86	403	503887661	503887344
1A	319	86	403	509105630	509105313
1A	319	86	403	528645679	528645996
1A	319	86	403	530118710	530119027
1A	319	86	403	530172808	530172491
1A	320	86	403	530662983	530663300
1A	319	86	403	545432727	545433044
1A	319	86	403	546352594	546352911
1A	319	86	403	554035112	554034795
1A	319	86	403	558971441	558971124
1A	320	86	403	78543830	78543514
1A	319	86	403	152306149	152306465
1A	300	105	403	167897076	167896778
1A	319	86	403	168427967	168427651
1A	320	86	403	177454569	177454885
1A	321	86	403	182261418	182261734
1A	319	86	403	225528690	225528374
1A	320	86	403	241242621	241242305
1A	245	159	403	268325914	268326158
1A	319	86	403	309786970	309786654
1A	322	83	403	344930233	344930552
1A	319	86	403	467057982	467058298
1A	319	86	403	475078032	475077716
1A	319	86	403	564497711	564497395
1A	314	90	402	129048804	129048492
1A	318	87	402	150571184	150570869
1A	318	88	403	165128042	165127727
1A	314	90	402	168398403	168398091
1A	315	90	402	174008990	174009302
1A	318	86	403	183625746	183625444
1A	315	90	402	199195911	199195599
1A	308	96	402	278465028	278464722
1A	317	86	401	363434512	363434197
1A	319	86	403	381632256	381632569
1A	314	90	402	383937161	383936849
1A	317	88	403	393671257	393671572
1A	237	168	402	396714076	396713841
1A	309	96	402	402525221	402525527
1A	314	90	402	411658551	411658239
1A	317	88	403	415616092	415615777
1A	319	86	403	444571173	444571487
1A	320	86	401	518112857	518113173
1A	319	86	403	4875678	4875361
1A	319	86	403	15223981	15224298
1A	319	86	403	40076605	40076288
1A	319	86	403	57084377	57084694
1A	319	86	403	68597931	68597614
1A	320	86	403	79127753	79128070
1A	319	86	403	83836560	83836877
1A	319	86	403	90460550	90460233
1A	319	86	403	95596067	95596384
1A	319	86	403	109152618	109152935
1A	319	86	403	114277786	114277469
1A	319	86	403	122181921	122181604
1A	319	86	403	134541625	134541942
1A	317	86	401	138101668	138101354
1A	319	86	403	138111298	138110981
1A	319	86	403	145382512	145382195
1A	320	86	403	152843594	152843277
1A	319	86	403	153940411	153940094
1A	319	86	403	158163587	158163904
1A	320	86	403	160507501	160507184
1A	319	86	403	160887296	160886979
1A	319	86	403	162377259	162377576
1A	319	86	403	162800680	162800363
1A	319	86	403	163591107	163591424
1A	319	86	403	163600804	163601121
1A	319	86	403	165995078	165994761
1A	321	86	403	167868482	167868799
1A	323	83	403	168072436	168072115
1A	319	86	403	170037873	170037556
1A	319	86	403	175707373	175707056
1A	319	86	403	182576564	182576881
1A	319	86	403	183950693	183950376
1A	319	86	403	184259933	184260250
1A	344	61	402	185339850	185339515
1A	320	86	403	185825666	185825349
1A	319	86	403	187066274	187066591
1A	320	86	403	187587680	187587363
1A	319	86	403	204999651	204999968
1A	319	86	403	205750754	205751071
1A	319	86	403	205761261	205761578
1A	319	86	403	208807107	208806790
1A	319	86	403	212613672	212613989
1A	320	86	403	219658501	219658183
1A	319	86	403	222240751	222240434
1A	320	86	403	223043892	223043575
1A	322	86	403	230515197	230514880
1A	319	86	403	242223865	242223548
1A	319	86	403	250823442	250823759
1A	315	90	402	262425341	262425030
1A	319	86	403	266519966	266520283
1A	319	86	403	267069874	267069557
1A	319	86	403	270400656	270400973
1A	320	86	403	270869547	270869864
1A	319	86	403	277529406	277529723
1A	319	86	403	278532785	278533102
1A	321	86	403	278930273	278929956
1A	320	86	403	279146178	279146495
1A	319	86	403	283818923	283819240
1A	319	86	403	283826668	283826985
1A	319	86	403	283834989	283835306
1A	321	86	403	291616637	291616320
1A	319	86	403	303278752	303279069
1A	319	86	403	311867683	311867366
1A	320	86	403	316420840	316420523
1A	318	87	402	319190996	319191310
1A	319	86	403	328920286	328919969
1A	319	86	403	345826225	345825908
1A	319	86	403	350641063	350641380
1A	319	86	403	363214930	363214613
1A	319	86	403	363224713	363224396
1A	321	86	403	365820138	365819821
1A	319	86	403	394393256	394393573
1A	320	86	403	399426220	399426537
1A	321	86	403	410841657	410841974
1A	319	86	403	431780459	431780142
1A	320	86	403	435778386	435778069
1A	319	86	403	444562778	444563095
1A	319	86	403	447357542	447357859
1A	319	86	403	448945970	448945653
1A	320	86	403	456927661	456927344
1A	319	86	403	457154507	457154824
1A	320	86	403	457162924	457163241
1A	319	86	403	459426498	459426815
1A	319	86	403	461373209	461372892
1A	319	86	403	479790478	479790795
1A	383	29	403	488237447	488237821
1A	321	86	403	499930881	499931198
1A	319	86	403	503850984	503850667
1A	319	86	403	503878340	503878023
1A	319	86	403	507036106	507035789
1A	319	86	403	532538779	532538462
1A	319	86	403	545181939	545182256
1A	321	86	403	552696494	552696811
1A	322	83	403	564588069	564588389
1A	321	86	403	104847511	104847827
1A	319	86	403	180973571	180973255
1A	321	86	403	203564058	203564374
1A	318	86	402	212623413	212623729
1A	318	87	403	237592303	237592619
1A	322	86	403	310536640	310536956
1A	320	86	402	311858041	311857725
1A	319	86	402	329193863	329194180
1A	319	86	403	508934207	508934523
1A	319	86	403	527667099	527666783
1A	321	86	403	576034608	576034304
1A	314	90	402	168407925	168407613
1A	320	85	403	187013733	187014051
1A	315	90	402	230983447	230983759
1A	318	87	402	338679207	338679522
1A	318	87	402	403703024	403702708
1A	315	90	402	510222130	510221818
1A	319	86	403	3109499	3109182
1A	319	86	403	4850225	4849908
1A	381	29	403	37922123	37922497
1A	319	86	403	57200062	57199745
1A	319	86	403	63611121	63610804
1A	319	86	403	78035999	78035682
1A	319	86	403	79784684	79784367
1A	319	86	403	84546958	84546641
1A	320	86	403	84624363	84624046
1A	319	86	403	95759189	95759506
1A	319	86	403	108719347	108719664
1A	319	86	403	110575807	110575490
1A	321	86	403	125526829	125526512
1A	321	86	403	132097919	132097602
1A	319	86	403	132371708	132372025
1A	321	86	403	132381328	132381645
1A	319	86	403	134008478	134008161
1A	321	86	403	139067643	139067960
1A	320	86	403	140309313	140308996
1A	320	86	403	140323723	140323406
1A	319	86	403	141549261	141549578
1A	319	86	403	152145504	152145821
1A	319	86	403	156461751	156462068
1A	323	83	403	161412643	161412963
1A	316	89	403	162786696	162786382
1A	293	87	377	164455600	164455890
1A	320	86	403	165380824	165381141
1A	319	86	403	165985274	165984957
1A	320	86	403	167613460	167613143
1A	319	86	403	170028851	170028534
1A	321	86	403	173160864	173161181
1A	319	86	403	173816198	173815881
1A	319	86	403	175939465	175939148
1A	319	86	403	175942438	175942121
1A	319	86	403	175948383	175948066
1A	319	86	403	176955780	176956097
1A	319	86	403	180119524	180119207
1A	319	86	403	187021583	187021900
1A	332	72	402	188361119	188361447
1A	321	86	403	203570201	203570518
1A	321	86	403	212127293	212127610
1A	319	86	403	212633692	212634009
1A	322	86	403	216895896	216895579
1A	319	86	403	217927247	217926930
1A	319	86	403	222250355	222250038
1A	319	86	403	227038915	227039232
1A	321	86	403	228802917	228803234
1A	319	86	403	233484967	233484650
1A	319	86	403	241198926	241199243
1A	319	86	403	241207428	241207745
1A	319	86	403	245586708	245587025
1A	319	86	403	250459179	250459496
1A	319	86	403	250467809	250468126
1A	320	86	403	253924932	253924615
1A	319	86	403	255962228	255961911
1A	320	86	403	270859767	270860084
1A	319	86	403	277187088	277186771
1A	319	86	403	278524722	278525039
1A	321	86	403	280640905	280640588
1A	319	86	403	292493073	292493390
1A	319	86	403	293655914	293656231
1A	319	86	403	294576867	294577184
1A	320	86	403	304429688	304429371
1A	321	86	403	310082236	310082553
1A	319	86	403	311846249	311845932
1A	323	86	403	315620764	315621081
1A	320	86	403	317928203	317927886
1A	319	86	403	334005567	334005884
1A	319	86	403	347660879	347660562
1A	319	86	403	348716160	348716477
1A	320	86	403	358665120	358664803
1A	319	86	403	370637223	370637540
1A	316	89	403	378376496	378376182
1A	319	86	403	380989201	380989513
1A	319	86	403	398122576	398122259
1A	319	86	403	398400475	398400158
1A	319	86	403	402418986	402419303
1A	321	86	403	405785689	405786006
1A	315	90	402	410161897	410161586
1A	319	89	403	427442044	427441730
1A	319	86	403	431790074	431789757
1A	319	86	403	433384073	433383756
1A	319	86	403	433392046	433391729
1A	320	86	403	433713912	433713595
1A	319	86	403	444789437	444789743
1A	320	86	403	447987006	447987323
1A	320	86	403	449817916	449817599
1A	319	86	403	454405839	454406156
1A	319	86	403	457145052	457145369
1A	319	86	403	457158715	457159032
1A	319	86	403	460182109	460181792
1A	319	86	403	462775314	462774997
1A	319	86	403	462887199	462887516
1A	321	86	403	469969847	469969530
1A	319	86	403	474702499	474702182
1A	321	86	403	485771182	485771499
1A	319	86	403	502400476	502400793
1A	319	86	403	528636060	528636377
1A	321	86	403	530865329	530865012
1A	320	86	403	537883342	537883025
1A	319	86	403	554996024	554996341
1A	319	86	403	566035970	566035653
1A	308	86	390	83587156	83587460
1A	319	86	403	105504038	105503722
1A	319	86	403	169562957	169563273
1A	319	86	403	177440615	177440299
1A	319	87	403	340733913	340733597
1A	323	86	403	378357074	378356758
1A	319	86	403	385937657	385937341
1A	318	87	403	386379535	386379219
1A	321	86	403	414466634	414466318
1A	318	87	403	426377700	426378016
1A	322	86	403	435479277	435479593
1A	318	87	403	457171706	457172022
1A	319	87	402	149991672	149991987
1A	317	88	403	165137467	165137152
1A	314	90	402	360133128	360133440
1A	322	86	403	375732779	375733099
1A	321	85	403	393661269	393661587
1A	303	102	402	399289434	399289133
1A	317	88	403	457167119	457167434
1A	291	114	402	495772706	495772418
1A	317	88	403	541191997	541192312
1A	319	86	403	20590536	20590219
1A	319	86	403	63647737	63647420
1A	320	86	403	66744525	66744208
1A	319	86	403	78553350	78553033
1A	319	86	403	84634094	84633777
1A	319	86	403	85754638	85754321
1A	319	86	403	86283036	86283353
1A	321	86	403	90919145	90919462
1A	320	86	403	93595201	93595518
1A	323	86	403	109143009	109143326
1A	321	86	403	112489105	112489422
1A	320	86	403	127461023	127460706
1A	319	86	403	127612884	127613201
1A	323	86	403	134933594	134933911
1A	319	86	403	138699058	138699375
1A	319	86	403	138708588	138708905
1A	319	86	403	140342774	140342457
1A	319	86	403	148222087	148221770
1A	319	86	403	151945586	151945269
1A	319	86	403	155173624	155173941
1A	319	86	403	160517965	160517648
1A	319	86	403	160879572	160879255
1A	319	86	403	164059847	164059530
1A	320	86	403	164550461	164550144
1A	319	86	403	166531398	166531715
1A	319	86	403	166541006	166541323
1A	319	86	403	166868487	166868804
1A	319	86	403	170948616	170948933
1A	320	86	403	175251549	175251231
1A	319	86	403	175945411	175945094
1A	319	86	403	178477015	178476698
1A	319	86	403	182585692	182586009
1A	319	86	403	185002908	185002591
1A	319	86	403	190668712	190669029
1A	319	86	403	190950799	190951116
1A	321	86	403	193267963	193267646
1A	321	86	403	194275961	194275644
1A	319	86	403	197348787	197348470
1A	319	86	403	198032527	198032210
1A	319	86	403	199755144	199754827
1A	321	86	403	208182196	208182513
1A	319	86	403	208830809	208830492
1A	319	86	403	212476899	212477216
1A	319	86	403	219720412	219720729
1A	320	86	403	220212449	220212132
1A	319	86	403	221101214	221100897
1A	321	86	403	221185854	221186171
1A	319	86	403	230000682	230000365
1A	319	86	403	233448661	233448344
1A	320	86	403	233458292	233457974
1A	319	86	403	245596494	245596811
1A	319	86	403	258128697	258129014
1A	320	86	403	263522454	263522771
1A	319	86	403	264942320	264942003
1A	319	86	403	267079452	267079135
1A	319	86	403	285163378	285163695
1A	320	86	403	305614658	305614341
1A	319	86	403	307791963	307792280
1A	384	29	403	315630294	315630668
1A	320	86	403	326020482	326020799
1A	319	86	403	348725783	348726100
1A	319	86	403	350710412	350710729
1A	319	86	403	352094661	352094978
1A	319	86	403	356165630	356165947
1A	323	86	403	359617988	359617670
1A	320	86	403	362443538	362443221
1A	321	86	403	362622890	362623207
1A	319	86	403	380481770	380482087
1A	320	86	403	381689265	381689582
1A	320	86	403	386255601	386255918
1A	319	86	403	387251743	387252060
1A	319	86	403	404559689	404559372
1A	319	86	403	410199736	410199419
1A	319	86	403	416351936	416352253
1A	320	86	403	425892559	425892242
1A	319	86	403	426387312	426387629
1A	320	86	403	433407878	433407561
1A	319	86	403	444574717	444575034
1A	320	86	403	446029939	446030256
1A	319	86	403	449808086	449807769
1A	319	86	403	450641001	450640684
1A	320	86	403	452591568	452591251
1A	319	86	403	461397852	461397535
1A	319	86	403	464055725	464056042
1A	321	86	403	471104819	471105136
1A	319	86	403	473210479	473210162
1A	320	86	403	506649920	506650237
1A	321	86	403	518567802	518568119
1A	319	86	403	519325628	519325945
1A	321	86	403	576123111	576123429
1A	319	86	403	580831607	580831924
1A	318	87	403	63633210	63632894
1A	321	86	403	104857424	104857740
1A	320	86	403	139704512	139704828
1A	381	29	403	175936549	175936176
1A	317	86	401	178535744	178536049
1A	319	86	403	187385746	187386062
1A	319	86	403	199764771	199764455
1A	318	87	403	241190646	241190962
1A	320	86	403	304469175	304468859
1A	310	87	395	308743594	308743287
1A	319	86	403	387694397	387694082
1A	321	86	403	432303052	432303367
1A	321	86	403	508924610	508924926
1A	319	86	403	510118555	510118871
1A	316	90	402	88462507	88462195
1A	303	102	402	130158038	130158338
1A	316	90	402	132198929	132199241
1A	320	85	403	148231710	148231392
1A	306	99	402	159071896	159071593
1A	317	86	401	173921510	173921195
1A	318	87	402	201905206	201905521
1A	319	86	401	290844557	290844242
1A	315	90	402	330302167	330301855
1A	315	90	402	421464244	421464556
1A	314	91	403	433163765	433163453
1A	314	91	403	439795775	439795463
1A	322	86	403	4868657	4868340
1A	319	86	403	28052607	28052906
1A	321	86	403	31818400	31818717
1A	320	86	403	32225668	32225351
1A	321	86	403	45393011	45393328
1A	319	86	403	45686419	45686736
1A	319	86	403	52108205	52107888
1A	320	86	403	55377564	55377247
1A	320	86	403	60537394	60537077
1A	291	114	402	62318944	62318658
1A	319	86	403	62846438	62846755
1A	319	86	403	63578852	63578535
1A	320	86	403	66772143	66771826
1A	319	86	403	69094290	69093973
1A	319	86	403	69103898	69103581
1A	320	86	403	75091763	75092080
1A	319	86	403	78026940	78026623
1A	319	86	403	85690735	85690418
1A	320	86	403	85783151	85782834
1A	321	86	403	85789237	85788920
1A	321	86	403	85799177	85798860
1A	319	86	403	91580648	91580331
1A	319	86	403	94936297	94935980
1A	321	86	403	102351230	102350913
1A	319	86	403	108710447	108710764
1A	320	86	403	121651311	121650994
1A	319	86	403	123698972	123699289
1A	321	86	403	125503380	125503063
1A	322	86	403	127603322	127603639
1A	319	86	403	134523024	134523341
1A	315	90	402	145856749	145857060
1A	319	86	403	152153644	152153961
1A	319	86	403	166878235	166878552
1A	281	86	365	167239480	167239202
1A	321	86	403	170001929	170001612
1A	321	86	403	173931314	173930997
1A	319	86	403	175735741	175736058
1A	319	86	403	181382164	181382481
1A	319	86	403	183941120	183940803
1A	319	86	403	187395718	187396035
1A	320	86	403	189829184	189829502
1A	319	86	403	199630975	199630670
1A	320	86	403	205721440	205721122
1A	321	86	403	212091522	212091839
1A	321	86	403	212099648	212099965
1A	320	86	403	224618373	224618690
1A	319	86	403	228414098	228414415
1A	320	86	403	231046271	231046588
1A	319	86	403	233706998	233707315
1A	319	86	403	242233573	242233256
1A	319	86	403	247582340	247582023
1A	319	86	403	250813828	250814145
1A	319	86	403	265790667	265790984
1A	320	86	403	279980094	279979777
1A	320	86	403	281847470	281847153
1A	320	86	403	287045697	287045996
1A	319	86	403	292558307	292557990
1A	319	86	403	294615968	294615651
1A	320	86	403	304452040	304451723
1A	320	86	403	304460408	304460091
1A	320	86	403	306478865	306479182
1A	319	86	403	308725839	308725522
1A	320	86	403	311107610	311107293
1A	320	86	403	320286912	320287229
1A	320	86	403	326010686	326011003
1A	319	86	403	326097127	326097444
1A	321	86	403	332291882	332291565
1A	319	86	403	341312691	341312374
1A	321	86	403	350700858	350701175
1A	319	86	403	357215309	357214992
1A	319	86	403	358897644	358897961
1A	319	86	403	359190380	359190697
1A	321	86	403	361027673	361027356
1A	319	86	403	384194848	384195165
1A	319	86	403	387261615	387261932
1A	319	86	403	390451298	390451615
1A	319	86	403	392370834	392371151
1A	319	86	403	394887208	394887525
1A	319	86	403	399209243	399209560
1A	321	86	403	405795297	405795614
1A	320	86	403	406387019	406387336
1A	319	86	403	411702561	411702878
1A	319	86	403	412437419	412437736
1A	319	86	403	412447006	412447323
1A	319	86	403	420800568	420800885
1A	319	86	403	425812406	425812723
1A	321	86	403	431631084	431630767
1A	320	86	403	432149432	432149115
1A	320	86	403	432159376	432159059
1A	319	86	403	442748275	442747958
1A	320	86	403	446039553	446039870
1A	319	86	403	453448778	453449095
1A	320	86	403	456536381	456536698
1A	320	86	403	459416901	459417218
1A	319	86	403	462767470	462767153
1A	322	86	403	463563118	463563435
1A	320	86	403	471780302	471780619
1A	319	86	403	473219884	473219567
1A	322	86	403	488247353	488247670
1A	321	86	403	498283816	498283499
1A	319	86	403	500146124	500146441
1A	319	86	403	510108330	510108647
1A	321	86	403	519662651	519662334
1A	321	86	403	520433391	520433074
1A	319	86	403	537679802	537680119
1A	316	89	403	545173936	545174250
1A	320	86	403	557546401	557546084
1A	320	86	403	571240292	571240610
1A	289	116	402	149086821	149087107
1A	320	86	403	174389314	174388998
1A	319	86	403	189686490	189686806
1A	319	86	403	224458350	224458666
1A	318	87	403	237601919	237602235
1A	288	116	402	256380847	256381133
1A	300	105	403	310369819	310369521
1A	318	87	403	317617459	317617775
1A	319	86	403	333025901	333025585
1A	319	86	403	356155977	356156293
1A	320	86	403	392986256	392985940
1A	320	87	403	405909014	405908698
1A	303	90	391	411625340	411625039
1A	318	87	403	493008101	493007785
1A	318	87	402	56670382	56670697
1A	291	114	402	88421830	88421542
1A	315	90	402	135779164	135779476
1A	316	90	402	145867046	145867358
1A	314	90	402	162608998	162608686
1A	315	90	402	177913845	177914157
1A	319	86	403	205007558	205007871
1A	318	87	402	393418587	393418902
1A	321	85	403	406367406	406367724
1A	314	91	403	410209489	410209177
1A	321	86	403	412300356	412300042
1A	317	86	401	444381488	444381173
1A	321	86	403	158988	158671
1A	321	86	403	35042512	35042195
1A	320	86	403	52060240	52059923
1A	320	86	403	60534974	60534657
1A	320	86	403	75082071	75082388
1A	319	86	403	79794287	79793970
1A	323	86	403	80752398	80752081
1A	319	86	403	90006257	90005940
1A	319	86	403	90441291	90440974
1A	319	86	403	93143129	93142812
1A	321	86	403	95768796	95769113
1A	319	86	403	111840876	111841193
1A	321	86	403	142532981	142533298
1A	322	86	403	144521862	144522179
1A	319	86	403	145464224	145464541
1A	319	86	403	146124515	146124198
1A	319	86	403	147397524	147397207
1A	320	86	403	150668518	150668201
1A	320	86	403	153825505	153825188
1A	319	86	403	159149036	159149353
1A	316	90	402	159398089	159398400
1A	315	90	402	160328549	160328238
1A	320	86	403	161857390	161857707
1A	319	86	403	167623494	167623177
1A	319	86	403	168154026	168153709
1A	319	86	403	169263599	169263282
1A	319	86	403	174401359	174401676
1A	317	86	401	175241945	175241631
1A	319	86	403	177880187	177879870
1A	321	86	403	179837665	179837982
1A	322	86	403	180554116	180553799
1A	319	86	403	184961039	184960722
1A	319	86	403	186294207	186294524
1A	320	86	403	186500770	186500453
1A	319	86	403	189594627	189594310
1A	323	86	403	190528896	190528578
1A	319	86	403	197910794	197910476
1A	320	86	403	197968164	197967847
1A	320	86	403	203653557	203653874
1A	320	86	403	205523959	205524276
1A	320	86	403	224893823	224893506
1A	320	86	403	231036220	231036537
1A	319	86	403	231295454	231295771
1A	319	86	403	244433129	244432812
1A	321	86	403	247591957	247591640
1A	319	86	403	261405260	261404943
1A	319	86	403	272197066	272196749
1A	320	86	403	281837977	281837660
1A	320	86	403	304443931	304443614
1A	319	86	403	307785141	307785458
1A	316	87	402	308779845	308779531
1A	319	86	403	310510139	310510456
1A	320	86	403	312542568	312542251
1A	320	86	403	313499105	313499422
1A	319	86	403	315525215	315525532
1A	322	86	403	315639931	315640248
1A	319	86	403	316592599	316592916
1A	319	86	403	317937843	317937526
1A	320	86	403	320243837	320244154
1A	322	86	403	339410725	339410408
1A	321	86	403	344180984	344181301
1A	323	83	403	347251404	347251724
1A	321	86	403	371740655	371740972
1A	319	86	403	379023797	379024114
1A	319	86	403	379195257	379194940
1A	320	86	403	379917303	379917620
1A	319	86	403	386265310	386265627
1A	319	86	403	388315884	388316201
1A	320	86	403	390272962	390273279
1A	321	86	403	405918306	405917989
1A	314	90	402	414890384	414890074
1A	319	86	403	415443276	415442959
1A	321	86	403	429279712	429279395
1A	319	86	403	432399027	432398710
1A	319	86	403	433399962	433399645
1A	316	89	403	433415798	433415484
1A	320	86	403	439805409	439805092
1A	318	89	403	441709110	441708796
1A	319	86	403	443794876	443794559
1A	320	86	403	444371895	444371578
1A	316	86	400	444713320	444713634
1A	319	86	403	444781424	444781730
1A	301	86	383	446752650	446752354
1A	321	86	403	452581787	452581470
1A	321	86	403	469809180	469808863
1A	319	86	403	497870114	497870431
1A	321	86	403	502374011	502374328
1A	319	86	403	507026473	507026156
1A	183	221	403	509164992	509165174
1A	321	86	403	518557853	518558170
1A	320	86	403	531212785	531212468
1A	321	86	403	534651692	534652009
1A	320	86	403	545045485	545045802
1A	320	86	403	564364224	564364541
1A	316	89	403	570793159	570792845
1A	320	86	403	571230700	571231018
1A	319	86	403	576146953	576147270
1A	319	86	403	105066911	105066595
1A	318	87	403	110845884	110845568
1A	319	86	402	115944457	115944773
1A	319	86	403	117928536	117928220
1A	319	86	403	138603233	138602917
1A	319	86	403	272634361	272634045
1A	319	86	403	274111501	274111185
1A	320	86	403	317522694	317523010
1A	318	87	403	317607873	317608189
1A	318	87	403	317627050	317627366
1A	226	87	310	396714299	396714075
1A	319	86	403	399199540	399199856
1A	319	86	403	425804510	425804819
1A	318	87	403	456027267	456027583
1A	320	86	403	498274252	498273936
1A	318	87	403	507730381	507730697
1A	318	87	403	539020629	539020313
1A	318	87	403	539030339	539030023
1A	191	87	277	565528404	565528214
1A	316	90	402	88431494	88431182
1A	291	114	402	88453016	88452728
1A	317	86	401	171970615	171970930
1A	318	87	402	261615905	261616220
1A	321	85	403	400498043	400498361
1A	317	86	401	405544781	405544484
1A	315	90	402	421491838	421492150
1A	318	87	403	456017686	456018001
1A	303	102	402	466977839	466977539
1A	322	85	403	520441318	520441000
1A	321	86	403	149498	149181
1A	321	86	403	168980	168663
1A	320	86	403	54454627	54454944
1A	320	86	403	56781886	56782203
1A	322	86	403	57440626	57440308
1A	320	86	403	73163089	73162790
1A	261	86	346	76426177	76426437
1A	320	86	403	87240051	87240368
1A	319	86	403	97914707	97915024
1A	319	86	403	97935004	97935321
1A	320	86	403	103757094	103756777
1A	319	86	403	116076911	116076594
1A	319	86	403	127470615	127470298
1A	320	86	403	131148666	131148983
1A	320	86	403	135388558	135388875
1A	319	86	403	141138119	141138436
1A	320	86	403	144000615	144000298
1A	319	86	403	144831266	144830949
1A	319	86	403	149053554	149053237
1A	382	29	403	152852317	152852691
1A	319	86	403	159158621	159158938
1A	319	86	403	159600284	159599967
1A	320	86	403	161402514	161402831
1A	320	86	403	161615924	161615607
1A	320	86	403	161635424	161635107
1A	319	86	403	168143797	168143480
[truncated: 25,209 more rows]

## Sheet: TtuSat04-338
TtuSat04-338
satDNA lenght 338 nt
Genome assembly analysis (Svevo.v1)
				CHROMOSOME POSITION
Chromosome	alignment length	alignment start	alignment end	start	end				FISH Signal
1A	333	2	334	556126526	556126857			Chromosome 1A
1A	333	2	334	128788227	128788558			Chromosome 1B
1A	335	2	334	497106281	497106613			Chromosome 2A
1A	333	2	334	22641485	22641155			Chromosome 2B
1A	333	2	334	490644006	490644337			Chromosome 3A
1A	333	2	334	518212617	518212286			Chromosome 3B
1A	333	2	334	556116124	556116454			Chromosome 4A
1A	331	2	332	505677562	505677890			Chromosome 4B
1A	330	2	331	556118713	556119040			Chromosome 5A
1A	333	2	334	580243930	580244259			Chromosome 5B
1A	333	2	334	22694883	22694553			Chromosome 6A
1A	333	2	334	59588995	59589325			Chromosome 6B
1A	330	2	331	556119584	556119911			Chromosome 7A
1A	330	2	331	556121861	556122188			Chromosome 7B
1A	333	2	334	556123267	556123597
1A	330	2	331	556123603	556123930
1A	333	2	334	580245114	580245444
1A	329	2	330	556120991	556121316
1A	333	2	334	15100545	15100214
1A	333	2	334	16930333	16930003
1A	334	2	334	128787554	128787885
1A	333	2	334	508100490	508100160
1A	333	6	338	534507698	534507368
1A	334	2	334	560588537	560588206
1A	333	2	334	39394377	39394706
1A	333	2	334	251117033	251116704
1A	337	2	338	551766553	551766887
1A	333	2	334	15626994	15626664
1A	333	2	334	23557694	23557363
1A	333	2	334	239155532	239155862
1A	333	2	334	556125319	556125650
1A	334	2	334	568707739	568707409
1A	333	2	334	577153099	577153430
1A	332	2	333	19163459	19163130
1A	338	1	338	21013526	21013861
1A	338	2	338	551766215	551766551
1A	331	4	334	39393034	39393362
1A	332	2	331	556117841	556118170
1A	333	2	334	20606286	20606617
1A	333	2	334	418386962	418387292
1A	337	2	338	534508961	534508628
1A	333	2	334	39394042	39394371
1A	333	4	334	508100826	508100496
1A	333	2	334	556126191	556126520
1A	334	2	334	17709172	17709504
1A	333	4	334	128786885	128787213
1A	333	2	334	15100075	15099745
1A	333	2	334	20607291	20607622
1A	333	2	334	128787891	128788221
1A	333	2	334	468063084	468063415
1A	332	2	333	70866782	70867112
1A	335	4	338	70867119	70867452
1A	333	2	334	251117367	251117039
1A	333	2	334	545032906	545032577
1A	335	2	334	16408157	16408490
1A	337	2	338	22695689	22695355
1A	333	2	334	14476487	14476157
1A	333	2	334	17708835	17709166
1A	333	2	334	20604942	20605273
1A	333	2	334	488884555	488884225
1A	331	4	334	534574390	534574063
1A	333	2	334	579414331	579414001
1A	333	2	334	22696024	22695695
1A	333	2	334	23557357	23557028
1A	331	4	334	251116696	251116372
1A	331	10	338	534507036	534506709
1A	337	2	338	534509293	534508963
1A	314	17	329	214020716	214021026
1A	334	2	334	580244776	580245108
1A	337	2	338	13267475	13267808
1A	333	2	334	20605949	20606280
1A	333	2	334	39393705	39394036
1A	338	2	338	366948235	366947902
1A	333	2	334	508100154	508099824
1A	337	2	338	539190202	539189869
1A	333	2	334	19163794	19163465
1A	336	2	337	48682127	48682458
1A	333	2	334	418386628	418386956
1A	333	2	334	545161011	545160682
1A	332	7	338	550969035	550969364
1A	338	2	338	14476824	14476489
1A	322	13	334	556122942	556123261
1A	322	13	334	556124149	556124468
1A	337	2	338	566821257	566821591
1A	333	2	334	361588	361257
1A	334	6	338	14209463	14209793
1A	333	2	334	39393368	39393699
1A	334	2	333	59588656	59588988
1A	339	2	338	122579913	122580251
1A	327	6	332	214019947	214020271
1A	333	2	334	450047044	450046714
1A	333	2	334	450047380	450047050
1A	333	2	334	468063421	468063752
1A	333	2	334	545058700	545058372
1A	299	36	333	556117004	556117301
1A	332	4	334	450047714	450047386
1A	337	2	338	554202359	554202694
1A	322	13	334	556121536	556121855
1A	337	2	338	21013192	21013525
1A	334	2	334	518489246	518489577
1A	333	2	334	22642673	22642344
1A	333	2	334	48682462	48682791
1A	333	2	334	59588321	59588650
1A	333	2	334	128787219	128787548
1A	334	2	334	536528836	536529168
1A	337	2	338	539153190	539153524
1A	322	13	334	556120130	556120450
1A	322	13	334	556122407	556122726
1A	333	2	334	20606955	20607285
1A	334	2	334	508101165	508100834
1A	322	13	334	556118389	556118707
1A	334	2	334	579414668	579414337
1A	331	4	334	20607630	20607954
1A	334	2	334	20605279	20605611
1A	332	2	332	534346265	534345937
1A	322	13	334	556119259	556119578
1A	332	2	333	20604609	20604935
1A	333	2	334	534574057	534573727
1A	324	2	324	360921	360600
1A	332	2	333	3535993	3535663
1A	336	2	337	18701569	18701238
1A	333	2	334	418387298	418387626
1A	326	2	327	554202696	554203019
1A	331	2	332	4724331	4724659
1A	333	2	334	20605617	20605943
1A	337	2	338	16433195	16433528
1A	303	2	304	450048253	450047953
1A	334	2	334	490643670	490644000
1A	333	6	338	504112157	504111826
1A	333	2	334	536529174	536529505
1A	322	13	334	556120666	556120985
1A	337	2	338	16391655	16391987
1A	339	3	338	548092211	548091874
1A	338	2	338	9197263	9197597
1A	337	2	338	60676123	60675789
1A	335	2	334	64596589	64596257
1A	334	6	338	70091848	70091522
1A	333	2	334	361251	360927
1A	300	2	300	49021397	49021099
1A	333	2	334	72937311	72937629
1A	332	3	334	488884218	488883898
1A	291	48	338	545551674	545551386
1A	338	2	338	547114193	547114526
1A	337	2	338	554201690	554202023
1A	322	13	334	556117518	556117835
1A	318	17	334	556125870	556126185
1A	333	2	334	3536328	3535999
1A	334	7	338	62614638	62614308
1A	340	2	338	233133266	233132929
1A	335	2	333	534507366	534507036
1A	341	1	338	346310156	346310495
1A	310	2	311	4723983	4724288
1A	334	2	334	488884891	488884561
1A	333	2	334	23548683	23548355
1A	333	6	338	554202029	554202357
1A	322	7	328	3535651	3535332
1A	335	2	334	20606623	20606949
1A	333	2	334	48681791	48682121
1A	305	31	334	3536637	3536334
1A	291	2	291	22642338	22642051
1A	333	2	334	48681120	48681448
1A	337	2	338	60675453	60675122
1A	277	2	278	11220438	11220712
1A	339	2	338	60675787	60675455
1A	337	2	338	64595914	64595580
1A	280	2	281	571151366	571151089
1A	341	3	338	469051585	469051925
1A	278	2	279	49020658	49020383
1A	278	2	278	559208716	559208992
1A	336	4	338	17335868	17336198
1A	334	6	338	123640230	123640563
1A	284	51	334	580244490	580244770
1A	337	2	338	122580253	122580586
1A	340	2	338	497265393	497265731
1A	342	1	338	14529728	14530069
1A	340	2	338	502851780	502852116
1A	331	6	333	2787930	2787604
1A	335	6	337	2788265	2787937
1A	342	2	338	39940549	39940208
1A	341	1	336	406994180	406993840
1A	334	12	338	548092886	548092555
1A	260	2	261	10207158	10206901
1A	334	3	334	48681455	48681785
1A	343	1	338	67829867	67830209
1A	343	1	338	406939468	406939126
1A	343	1	338	406988742	406988400
1A	337	2	338	539190528	539190204
1A	338	4	338	571808044	571808380
1A	335	6	338	2787593	2787262
1A	341	3	338	236880738	236881078
1A	331	9	338	2778484	2778158
1A	343	1	338	75202531	75202873
1A	343	1	338	406970821	406970479
1A	343	1	338	406972606	406972264
1A	343	1	338	406981901	406981559
1A	335	6	338	498495773	498495445
1A	339	3	338	548091871	548091534
1A	343	1	338	549354466	549354124
1A	343	1	338	557345126	557344784
1A	342	1	338	561181300	561180959
1A	260	2	261	568707403	568707146
1A	338	4	338	548092551	548092214
1A	246	89	334	15627742	15627498
1A	337	2	338	371577794	371577461
1A	341	3	338	406987368	406987028
1A	331	9	338	2784456	2784130
1A	343	1	338	39937319	39936977
1A	273	67	338	70092124	70091854
1A	343	1	338	326737672	326738014
1A	340	2	338	346311174	346311511
1A	343	1	338	406932969	406932627
1A	343	1	338	406948692	406948350
1A	343	1	338	406952694	406952352
1A	343	1	338	406976338	406975996
1A	254	81	334	580243672	580243924
1A	341	1	338	9885520	9885180
1A	275	60	334	16360137	16360407
1A	342	2	338	158618639	158618980
1A	334	12	338	524440231	524439899
1A	341	1	338	26458643	26458305
1A	341	3	338	236874663	236875002
1A	260	2	261	239155868	239156127
1A	341	1	338	346310496	346310834
1A	240	95	334	568707983	568707745
1A	308	3	310	4715097	4715402
1A	343	1	338	27412414	27412756
1A	343	1	338	39942243	39941901
1A	343	1	338	39954798	39954456
1A	343	1	338	158652392	158652734
1A	342	1	338	158657685	158658026
1A	342	1	338	236868189	236868530
1A	343	1	338	236902237	236902579
1A	343	1	338	236910308	236910649
1A	279	2	279	251116366	251116090
1A	343	1	338	406939811	406939469
1A	343	1	338	406941093	406940751
1A	344	1	338	406945617	406945276
1A	344	1	338	406946986	406946644
1A	342	1	338	406947328	406946987
1A	343	1	338	406953382	406953040
1A	343	1	338	406968505	406968163
1A	343	1	338	406991140	406990799
1A	342	1	338	446520042	446520383
1A	343	1	338	545192685	545193027
1A	343	1	338	562383758	562384100
1A	343	1	338	567722391	567722733
1A	341	1	338	9878405	9878065
1A	241	89	329	15101020	15100781
1A	337	2	338	74384801	74384479
1A	342	1	337	158658027	158658367
1A	344	1	337	485801643	485801984
1A	341	1	338	548091533	548091193
1A	246	89	334	16407514	16407758
1A	246	89	334	17708585	17708829
1A	344	1	338	39938689	39938346
1A	325	14	338	64596912	64596591
1A	338	1	333	158545701	158546038
1A	341	3	338	236872532	236872872
1A	341	3	338	406985167	406984827
1A	341	3	338	406993835	406993496
1A	344	1	338	561180418	561180075
1A	343	1	338	26458986	26458644
1A	343	1	338	39943613	39943271
1A	343	1	338	39962567	39962225
1A	343	1	338	99425888	99425547
1A	343	1	338	158514208	158514550
1A	343	1	338	158520049	158520390
1A	343	1	338	158520734	158521076
1A	343	1	338	158560367	158560709
1A	343	1	338	158569376	158569718
1A	343	1	338	158616924	158617266
1A	343	1	338	158645377	158645719
1A	343	1	338	158656313	158656655
1A	343	1	338	236881079	236881421
1A	343	1	338	236907159	236907501
1A	343	1	338	236911337	236911679
1A	342	1	338	236924283	236924624
1A	337	1	332	236924968	236925304
1A	343	1	338	388346586	388346244
1A	343	1	338	406934444	406934102
1A	343	1	338	406952008	406951667
1A	342	1	338	406954410	406954069
1A	343	1	338	406987027	406986685
1A	343	1	338	500197966	500198308
1A	343	1	338	557345468	557345127
1A	343	1	338	561180958	561180617
1A	343	1	338	561183911	561183570
1A	343	1	338	580521303	580520962
1A	342	2	338	39938002	39937661
1A	341	2	338	123639884	123640224
1A	342	1	337	158649716	158650057
1A	339	5	338	406946298	406945960
1A	342	1	338	561181818	561181478
1A	240	95	334	10207401	10207164
1A	344	1	338	39948861	39948518
1A	341	3	338	236893689	236894029
1A	338	1	333	406947671	406947334
1A	341	3	338	406981556	406981217
1A	340	2	338	497266073	497266411
1A	343	1	338	31512067	31512409
1A	343	1	338	39943956	39943614
1A	343	1	338	158490959	158491301
1A	343	1	338	158492674	158493016
1A	342	1	338	158493017	158493358
1A	343	1	338	158496305	158496647
1A	343	1	338	158512187	158512529
1A	343	1	338	158528340	158528682
1A	340	1	335	158534028	158534367
1A	345	1	338	158541464	158541805
1A	343	1	338	158547842	158548184
1A	343	1	338	158617610	158617952
1A	344	1	338	158618981	158619322
1A	343	1	338	158621378	158621720
1A	343	1	338	158651021	158651363
1A	343	1	338	158656656	158656998
1A	343	1	338	158656999	158657341
1A	343	1	338	236875346	236875688
1A	343	1	338	236890474	236890816
1A	343	1	338	236907502	236907844
1A	343	1	338	388346243	388345901
1A	344	1	338	406934787	406934445
1A	343	1	338	406939125	406938784
1A	343	1	338	406941436	406941094
1A	343	1	338	406943388	406943047
1A	340	4	338	406948346	406948007
1A	343	1	338	406972263	406971921
1A	343	1	338	406977024	406976682
1A	344	1	338	406977710	406977368
1A	343	1	338	406982244	406981902
1A	343	1	338	406984826	406984484
1A	343	1	338	406985855	406985513
1A	343	1	338	406993152	406992810
1A	343	1	338	406993495	406993153
1A	343	1	338	417359723	417360064
1A	343	1	338	485802668	485803010
1A	343	1	338	561182724	561182383
1A	342	1	338	569920152	569920493
1A	343	1	338	569939122	569939463
1A	344	1	337	158491989	158492330
1A	340	2	335	158519365	158519702
1A	342	2	338	158591970	158592310
1A	342	1	337	158654599	158654940
1A	342	1	337	158655285	158655626
1A	342	2	338	236894031	236894372
1A	341	1	338	485802328	485802667
1A	258	81	338	70866525	70866780
1A	341	1	337	158514894	158515233
1A	343	3	338	158540438	158540777
1A	341	1	336	388342294	388341954
1A	338	1	333	406975653	406975316
1A	243	92	334	418386382	418386622
1A	339	1	335	14529386	14529724
1A	343	1	338	75202188	75202530
1A	343	1	338	158530951	158531293
1A	343	1	338	158552071	158552413
1A	342	1	338	158591285	158591626
1A	343	1	338	158593681	158594023
1A	343	1	338	158606259	158606600
1A	343	1	338	158609020	158609361
1A	343	1	338	158613462	158613803
1A	343	1	338	158613804	158614146
1A	343	1	338	158624049	158624391
1A	343	1	338	158643666	158644007
1A	343	1	338	158646063	158646404
1A	343	1	338	158650678	158651020
1A	343	1	338	236891532	236891874
1A	343	1	338	236901399	236901741
1A	343	1	338	236909965	236910307
1A	343	1	338	308690742	308690400
1A	344	1	338	406934101	406933760
1A	343	1	338	406949431	406949089
1A	343	1	338	406950116	406949774
1A	344	1	338	406952351	406952009
1A	343	1	338	406953725	406953383
1A	343	1	338	406973292	406972950
1A	343	1	338	406976681	406976339
1A	343	1	338	406988056	406987714
1A	343	1	338	406990113	406989771
1A	343	1	338	406991482	406991141
1A	343	1	338	406994865	406994524
1A	342	1	338	417363491	417363832
1A	331	2	332	504111824	504111505
1A	343	1	338	565918447	565918105
1A	344	1	338	575531157	575530815
1A	343	2	338	580520276	580519934
1A	343	1	338	580520619	580520278
1A	342	2	338	158530264	158530605
1A	342	2	338	158611497	158611838
1A	342	2	338	158621036	158621377
1A	342	2	338	355513309	355512968
1A	260	2	261	418387632	418387888
1A	344	1	338	446519701	446520041
1A	263	2	261	450046708	450046447
1A	343	1	338	580519933	580519594
1A	344	1	338	39939033	39938690
1A	341	3	338	158516609	158516948
1A	341	3	338	236907847	236908186
1A	345	1	338	406953039	406952695
1A	343	1	338	14530070	14530412
1A	343	1	338	14530413	14530755
1A	343	1	338	14530756	14531098
1A	344	1	338	14540147	14540489
1A	343	1	338	26459329	26458987
1A	343	1	338	39960289	39959947
1A	343	1	338	158510472	158510814
1A	343	1	338	158510815	158511157
1A	343	1	338	158516264	158516606
1A	343	1	338	158520391	158520733
1A	343	1	338	158529234	158529576
1A	342	1	338	158529921	158530262
1A	345	1	338	158538048	158538389
1A	343	1	338	158552414	158552755
1A	343	1	338	158563451	158563792
1A	343	1	338	158569719	158570061
1A	343	1	338	158592311	158592653
1A	343	1	338	158654942	158655284
1A	343	1	338	158655970	158656312
1A	343	1	338	236909622	236909964
1A	343	1	338	236910650	236910992
1A	343	1	338	236921440	236921782
1A	343	1	338	388342637	388342295
1A	342	1	338	388343322	388342981
1A	343	1	338	406932626	406932285
1A	345	1	338	406951324	406950982
1A	343	1	338	406951666	406951325
1A	343	1	338	406977367	406977025
1A	343	1	338	406982586	406982245
1A	343	1	338	500198309	500198651
1A	343	1	338	531290308	531289966
1A	343	1	338	531290651	531290309
1A	343	1	338	546379335	546378993
1A	345	1	338	25584851	25585190
1A	347	1	338	26460022	26459677
1A	260	2	261	55088142	55087886
1A	341	1	335	158509104	158509441
1A	340	1	338	158538390	158538723
1A	341	2	338	158549215	158549555
1A	342	2	338	158595738	158596079
1A	342	2	338	158601416	158601757
1A	344	2	338	158620351	158620691
1A	336	1	331	308691085	308690750
1A	341	2	338	346311513	346311848
1A	343	1	338	406946643	406946303
1A	340	3	338	158496650	158496989
1A	341	1	338	346310835	346311172
1A	222	113	334	450047941	450047722
1A	345	1	338	569921902	569922245
1A	240	95	334	10208179	10207943
1A	337	7	338	39947193	39946857
1A	343	1	338	39962224	39961883
1A	343	1	338	158508417	158508759
1A	343	1	338	158513523	158513864
1A	343	1	338	158518678	158519020
1A	343	1	338	158521420	158521762
1A	343	1	338	158525599	158525941
1A	343	1	338	158537362	158537704
1A	343	1	338	158552756	158553097
1A	343	1	338	158567663	158568004
1A	343	1	338	158570062	158570403
1A	343	1	338	158598484	158598826
1A	343	1	338	158599170	158599512
1A	343	1	338	158605230	158605572
1A	343	1	338	158610810	158611152
1A	343	1	338	158629479	158629820
1A	343	1	338	158636421	158636763
1A	343	1	338	158641954	158642295
1A	344	1	338	158650059	158650401
1A	344	1	338	158654256	158654598
1A	343	1	338	236920412	236920754
1A	340	2	338	291266599	291266262
1A	343	1	338	406931610	406931268
1A	343	1	338	406941778	406941437
1A	343	1	338	406945959	406945618
1A	343	1	338	406984483	406984142
1A	343	1	338	406988399	406988057
1A	343	1	338	406989085	406988743
1A	343	1	338	469051926	469052267
1A	342	1	338	469132989	469133330
1A	343	1	338	485801985	485802327
1A	262	77	338	519945049	519945305
1A	343	1	338	531561137	531560795
1A	343	1	338	531561479	531561138
1A	260	2	261	545032572	545032315
1A	260	2	261	545058366	545058109
1A	340	4	338	561182158	561181819
1A	344	1	338	579219255	579218913
1A	340	1	338	158543539	158543872
1A	342	2	338	158622064	158622404
1A	342	2	338	158626752	158627092
1A	343	1	338	158644351	158644691
1A	324	20	338	236901075	236901398
1A	342	1	337	388341951	388341610
1A	342	2	338	406985511	406985170
1A	342	2	338	406987712	406987371
1A	218	2	219	16407764	16407981
1A	344	1	338	39944300	39943957
1A	343	1	338	25583271	25583612
1A	342	1	333	26459676	26459335
1A	341	1	335	158504919	158505257
1A	343	1	338	158512530	158512871
1A	343	1	338	158514551	158514893
1A	343	1	338	158515235	158515577
1A	343	1	338	158521763	158522105
1A	344	1	338	158537020	158537361
1A	343	1	338	158539750	158540092
1A	340	1	335	158542854	158543193
1A	344	1	338	158543197	158543538
1A	341	1	335	158551729	158552067
1A	343	1	338	158553441	158553783
1A	343	1	338	158554127	158554468
1A	343	1	338	158554812	158555153
1A	341	1	335	158561053	158561391
1A	343	1	338	158563793	158564135
1A	343	1	338	158569034	158569375
1A	343	1	338	158592654	158592996
1A	343	1	338	158597276	158597618
1A	343	1	338	158604545	158604886
1A	343	1	338	158614147	158614489
1A	342	1	338	158628794	158629135
1A	343	1	338	158633627	158633968
1A	343	1	338	158646405	158646747
1A	343	1	338	236920069	236920411
1A	343	1	338	388342980	388342638
1A	343	1	338	406950981	406950639
1A	344	1	338	406968162	406967821
1A	343	1	338	406990798	406990457
1A	323	1	317	536973592	536973913
1A	343	1	337	158559682	158560023
1A	342	2	338	158598828	158599169
1A	339	1	334	158609705	158610042
1A	339	1	334	158611839	158612176
1A	343	2	338	158625383	158625723
1A	342	2	338	158633286	158633626
1A	340	1	338	406948006	406947672
1A	339	3	338	497266414	497266749
1A	231	7	237	534508621	534508391
1A	342	1	338	569923026	569923366
1A	345	1	338	158530606	158530950
1A	339	1	338	158556183	158556515
1A	344	1	338	158594024	158594367
1A	324	3	320	236921785	236922106
1A	342	3	338	406949771	406949432
1A	342	3	338	406975993	406975654
1A	221	2	222	475291559	475291339
1A	343	1	338	9141188	9140846
1A	343	1	338	11763629	11763287
1A	337	7	338	39950706	39950370
1A	343	1	338	158495277	158495619
1A	343	1	338	158501491	158501833
1A	341	1	335	158502177	158502515
1A	343	1	338	158504233	158504575
1A	343	1	338	158511158	158511500
1A	343	1	338	158521077	158521419
1A	343	1	338	158525942	158526283
1A	343	1	338	158526284	158526626
1A	343	1	338	158527655	158527997
1A	343	2	338	158529578	158529920
1A	344	1	338	158535056	158535397
1A	343	1	338	158540778	158541120
1A	343	1	338	158555497	158555839
1A	343	1	338	158562422	158562764
1A	343	1	338	158568005	158568347
1A	343	1	338	158593339	158593680
1A	343	1	338	158594710	158595051
1A	343	1	338	158595052	158595393
1A	344	1	338	158595394	158595736
1A	343	1	338	158601758	158602100
1A	343	1	338	158609362	158609704
1A	343	1	338	158611153	158611495
1A	337	1	332	158614833	158615169
1A	344	1	338	158620692	158621034
1A	343	1	338	158627093	158627434
1A	343	1	338	158628452	158628793
1A	343	1	338	158643324	158643665
1A	344	1	338	236911680	236912021
1A	343	1	338	236912022	236912364
1A	343	1	338	406989427	406989086
1A	343	1	338	469131620	469131961
1A	343	1	338	485804362	485804704
1A	261	2	262	545160676	545160419
1A	343	1	338	545192342	545192684
1A	343	1	338	575531500	575531158
1A	343	1	338	583266753	583267095
1A	342	2	338	34218493	34218152
1A	342	1	338	158538724	158539064
1A	340	1	338	158557199	158557532
1A	342	2	338	158600730	158601071
1A	333	12	338	158641278	158641610
1A	342	1	337	158655628	158655968
1A	339	1	334	236921097	236921435
1A	321	1	316	549356071	549355751
1A	324	1	318	561190910	561190587
1A	344	1	338	388345558	388345215
1A	344	1	338	406929270	406928927
1A	344	1	338	575320209	575319866
1A	343	1	338	7609748	7610090
1A	343	1	338	11763972	11763630
1A	343	1	338	12556261	12555919
1A	343	1	338	25584509	25584850
1A	343	1	338	158491302	158491644
1A	343	1	338	158519706	158520048
1A	343	1	338	158527312	158527654
1A	345	1	338	158533009	158533350
1A	340	1	335	158539065	158539404
1A	343	1	338	158604887	158605229
1A	343	1	338	158606601	158606943
1A	343	1	338	158607649	158607991
1A	343	1	338	158607992	158608333
1A	343	1	338	158608334	158608676
1A	343	1	338	158615842	158616184
1A	343	1	338	158622405	158622746
1A	343	1	338	158646748	158647090
1A	343	1	338	158652049	158652391
1A	340	4	338	388343662	388343323
1A	343	1	338	406929613	406929271
1A	343	1	338	406930924	406930582
1A	343	1	338	406954068	406953726
1A	343	1	337	406990456	406990114
1A	344	1	338	550249700	550249359
1A	343	1	338	569922684	569923025
1A	340	4	338	574420224	574420563
1A	291	50	338	7424388	7424102
1A	343	1	338	236908366	236908705
1A	299	1	295	236914035	236914333
1A	342	1	338	388345214	388344874
1A	246	2	247	23011755	23011993
1A	343	1	338	158502862	158503204
1A	343	1	338	158522106	158522448
1A	343	1	338	158525256	158525598
1A	344	1	338	158539408	158539749
1A	343	1	338	158555154	158555496
1A	322	22	338	158564179	158564500
1A	343	1	338	158566195	158566537
1A	343	1	338	158568348	158568690
1A	343	1	338	158605573	158605915
1A	343	1	338	158623706	158624048
1A	343	1	338	158625724	158626065
1A	343	1	338	158647433	158647775
1A	343	1	338	158651364	158651706
1A	343	1	338	406931953	406931611
1A	313	31	338	406973605	406973293
1A	343	1	338	406994523	406994181
1A	343	1	338	516253220	516253561
1A	322	1	317	567722734	567723055
1A	337	7	338	569938785	569939121
1A	343	1	338	581618936	581619277
1A	299	1	295	25565622	25565920
1A	343	1	338	39942584	39942244
1A	305	1	302	48825774	48826071
1A	342	1	338	158533351	158533684
1A	343	1	338	158556858	158557198
1A	344	1	337	158652735	158653075
1A	340	1	334	236909280	236909617
1A	335	1	331	407597834	407597500
1A	321	2	317	545193029	545193349
1A	305	38	338	569921252	569921556
1A	341	2	337	158557876	158558216
1A	305	39	338	561179244	561178940
1A	322	22	338	4154891	4154570
1A	240	95	334	18701811	18701575
1A	343	1	338	158500120	158500462
1A	344	1	338	158550367	158550708
1A	343	1	338	158557533	158557874
1A	343	1	338	158602444	158602785
1A	343	1	338	158602786	158603128
1A	343	1	338	158613119	158613461
1A	343	1	338	158615499	158615841
1A	343	1	338	158644692	158645034
1A	343	1	338	158657342	158657684
1A	342	1	338	388345900	388345559
1A	343	1	338	469132303	469132645
1A	340	1	335	535000552	535000890
1A	340	1	335	158536678	158537016
1A	343	1	338	158548871	158549213
1A	341	1	335	158564849	158565187
1A	343	1	338	158565853	158566194
1A	343	1	338	158597619	158597961
1A	343	1	338	158614490	158614832
1A	343	1	338	158620007	158620349
1A	343	1	338	406984141	406983799
1A	288	56	338	39949149	39948862
1A	302	41	338	39952467	39952166
1A	277	2	277	557787149	557786874
1A	306	1	301	561186880	561186576
1A	343	1	338	11763286	11762944
1A	321	1	317	66029971	66030291
1A	343	1	338	469132646	469132988
1A	209	2	210	577393151	577392945
1A	289	51	338	29620114	29620395
1A	300	1	295	158636764	158637063
1A	277	2	277	502852118	502852394
1A	224	111	331	580191914	580191692
1A	314	31	338	25584200	25584508
1A	195	140	334	35567723	35567530
1A	207	128	334	536528625	536528830
1A	206	129	334	23548892	23548689
1A	343	1	335	158495620	158495958
1A	343	1	338	158556516	158556857
1A	338	6	334	574293686	574294018
1A	260	79	338	17335608	17335864
1A	303	1	299	39936976	39936675
1A	302	1	295	424105894	424106192
1A	208	128	334	584436104	584436310
1A	207	128	334	258339658	258339453
1A	281	4	277	48824814	48825093
1A	343	1	338	158642638	158642980
1A	336	6	338	243970850	243970522
1A	275	4	277	571808384	571808658
1A	327	17	338	158625055	158625381
1A	304	12	308	502852878	502853180
1A	205	130	334	545161220	545161017
1A	277	2	277	547171499	547171224
1A	345	1	333	549354123	549353779
1A	207	128	334	59077146	59077351
1A	207	128	334	445304240	445304035
1A	279	65	338	561184188	561183912
1A	301	43	338	158545400	158545700
1A	301	43	338	158547541	158547841
1A	322	22	338	158562101	158562421
1A	220	114	332	398782038	398781820
1A	304	12	308	571809142	571809444
1A	216	123	338	16432980	16433193
1A	195	140	334	35556573	35556381
1A	292	1	287	485803011	485803302
1A	347	7	338	535000205	535000551
1A	273	1	268	99426690	99426418
1A	279	1	274	158513216	158513494
1A	314	31	337	158648376	158648686
1A	303	1	298	406967477	406967176
1A	282	1	277	531297032	531296751
1A	205	130	334	545058909	545058706
1A	304	12	308	547171082	547170780
1A	220	113	331	575031501	575031283
1A	189	146	334	15627187	15627000
1A	305	1	300	236873216	236873519
1A	296	48	338	406935082	406934788
1A	186	153	338	545552479	545552296
1A	238	2	238	13312653	13312420
1A	340	1	338	7609423	7609747
1A	184	2	185	59589331	59589514
1A	289	1	284	158570404	158570692
1A	268	76	338	236891264	236891531
1A	300	1	295	75202874	75203172
1A	205	130	334	545033115	545032912
1A	189	150	338	21103556	21103743
1A	189	150	338	566821068	566821255
1A	280	1	275	388344873	388344594
1A	184	2	185	579413995	579413812
1A	257	86	338	500197709	500197965
1A	182	157	338	14209278	14209457
1A	184	2	185	20607960	20608141
1A	257	86	338	158550110	158550366
1A	341	1	338	569922246	569922567
1A	184	2	185	23548349	23548169
1A	272	72	338	236924011	236924282
1A	189	150	338	570480285	570480472
1A	298	46	338	34218792	34218495
1A	271	73	338	99426159	99425889
1A	184	2	185	550969366	550969549
1A	184	2	185	48682797	48682979
1A	184	2	185	468063758	468063939
1A	184	2	185	488883892	488883710
1A	184	2	185	534573721	534573540
1A	296	48	338	158528938	158529233
1A	269	2	267	497207404	497207669
1A	175	2	176	62614306	62614132
1A	217	1	217	9885179	9884965
1A	235	107	338	27412179	27412413
1A	229	113	338	39960518	39960290
1A	170	2	171	545552294	545552125
1A	262	1	257	236912365	236912626
1A	243	1	240	406975310	406975068
1A	179	154	332	534346450	534346273
1A	217	1	217	9878064	9877850
1A	184	2	185	22641149	22640967
1A	235	107	338	66029736	66029970
1A	229	113	338	406969077	406968849
1A	235	107	338	557345703	557345469
1A	349	1	338	158564501	158564848
1A	235	108	337	158650442	158650676
1A	343	1	338	406995189	406994866
1A	235	107	338	469131387	469131619
1A	184	2	185	22694547	22694365
1A	229	1	227	236891875	236892103
1A	249	95	338	546378660	546378412
1A	219	1	217	158647776	158647994
1A	235	107	338	201242652	201242886
1A	236	108	338	236922747	236922981
1A	235	107	338	388346821	388346587
1A	222	120	338	75201966	75202187
1A	206	136	338	300871742	300871943
1A	235	107	338	355513543	355513311
1A	166	6	171	464954921	464955086
1A	229	113	338	406950345	406950117
1A	235	107	338	424105659	424105893
1A	265	78	338	158542590	158542853
1A	187	156	338	547172021	547171836
1A	222	120	338	26460242	26460023
1A	233	107	336	31511832	31512064
1A	235	107	338	14529151	14529385
1A	191	1	191	99425546	99425356
1A	219	1	218	158535398	158535616
1A	169	173	338	346309987	346310155
1A	207	1	206	355512967	355512761
1A	235	107	338	417359488	417359722
1A	235	107	338	99427269	99427037
1A	200	1	198	25583613	25583810
1A	148	191	338	539153043	539153188
1A	236	107	338	4450361	4450127
1A	229	113	338	355511992	355511765
1A	229	113	338	531289594	531289366
1A	235	107	338	531297267	531297033
1A	222	120	338	158616361	158616582
1A	235	107	338	235836674	235836905
1A	190	1	190	308690399	308690210
1A	192	150	338	485804171	485804361
1A	235	107	338	546379975	546379743
1A	186	156	338	561184700	561184515
1A	252	92	338	11436982	11436731
1A	148	191	338	29478806	29478951
1A	235	107	338	4155844	4155610
1A	192	1	191	26458304	26458113
1A	235	107	338	26487916	26488150
1A	235	107	338	49350351	49350585
1A	236	108	338	158597041	158597275
1A	235	107	338	565920094	565919860
1A	234	107	338	574419987	574420220
1A	235	107	338	575320444	575320210
1A	235	107	338	575532462	575532228
1A	136	2	137	15100770	15100635
1A	161	174	334	16407992	16408151
1A	208	134	338	25565416	25565621
1A	235	109	338	417362914	417363148
1A	235	107	338	485801070	485801301
1A	202	136	334	566479405	566479603
1A	193	1	191	31512410	31512602
1A	248	95	338	406948940	406948693
1A	201	136	333	502851576	502851773
1A	200	142	338	546379534	546379336
1A	236	107	338	5104555	5104321
1A	236	107	338	39962801	39962568
1A	200	136	332	48824608	48824804
1A	235	107	338	49351441	49351675
1A	235	107	338	359524924	359524690
1A	186	1	184	406983798	406983613
1A	236	107	338	469051349	469051582
1A	235	107	338	487233019	487233253
1A	232	111	338	516252988	516253219
1A	236	107	338	536972225	536972459
1A	235	107	338	577206597	577206364
1A	235	107	338	581617512	581617746
1A	192	1	190	25564918	25565108
1A	137	202	338	49020796	49020662
1A	235	107	338	236867956	236868188
1A	235	107	338	308691659	308691428
1A	236	107	338	500196238	500196469
1A	128	206	333	518212750	518212624
1A	132	2	133	15627492	15627361
1A	164	178	338	39944464	39944301
1A	179	163	338	158598305	158598483
1A	148	191	338	504787544	504787690
1A	230	113	338	537193819	537193590
1A	235	107	338	7609188	7609422
1A	235	107	338	34220187	34219953
1A	141	198	338	122579772	122579911
1A	138	7	144	214020284	214020420
1A	178	164	338	336016629	336016806
1A	229	113	338	406995417	406995190
1A	235	107	338	554637024	554637258
1A	235	107	338	581272214	581272448
1A	235	107	338	581273296	581273529
1A	237	107	338	583266170	583266404
1A	186	156	338	406971007	406970822
1A	186	156	338	565918976	565918791
1A	173	2	168	574785213	574785043
1A	176	166	338	39954974	39954799
1A	235	107	338	11387410	11387644
1A	116	2	117	17616356	17616471
1A	116	2	117	263748888	263748773
1A	116	2	117	438902972	438903087
1A	170	2	167	579824271	579824439
1A	233	113	338	9141421	9141189
1A	195	142	333	236919870	236920063
1A	171	2	168	475757278	475757108
1A	228	107	331	583925872	583925645
1A	187	1	185	11436730	11436544
1A	120	2	121	21880443	21880324
1A	161	178	338	366948394	366948237
1A	235	107	338	49349261	49349495
1A	116	2	117	128106798	128106913
1A	193	149	338	236913842	236914034
1A	116	2	117	451006943	451007058
1A	116	2	117	457923184	457923299
1A	206	136	338	475757482	475757280
1A	116	2	117	529392207	529392322
1A	116	2	117	538305148	538305263
1A	166	176	338	561182890	561182725
1A	203	140	338	571807841	571808041
1A	135	204	338	577152964	577153097
1A	220	122	338	579219475	579219256
1A	186	156	338	406986041	406985856
1A	152	1	150	546378411	546378261
1A	116	2	117	4560580	4560695
1A	116	2	117	7424100	7423985
1A	116	2	117	12189105	12189220
1A	116	2	117	16137343	16137458
1A	116	2	117	43847980	43848095
1A	178	164	338	407598012	407597835
1A	116	2	117	408490686	408490801
1A	116	2	117	409445433	409445318
1A	116	2	117	458340921	458340806
1A	116	2	117	480252663	480252548
1A	120	2	121	493828591	493828709
1A	116	3	118	498629352	498629467
1A	116	2	117	519095931	519095816
1A	116	2	117	552110766	552110651
1A	117	218	334	556116003	556116118
1A	129	2	129	556124474	556124601
1A	116	2	117	576740829	576740944
1A	116	2	117	577369621	577369506
1A	116	2	117	583267420	583267535
1A	115	2	116	2529354	2529468
1A	192	150	338	158536487	158536677
1A	137	1	135	158541806	158541942
1A	115	2	116	453379885	453379999
1A	115	2	116	457810760	457810874
1A	115	2	116	546991496	546991610
1A	180	162	338	550249024	550248845
1A	115	2	116	579248345	579248231
1A	117	2	118	14137812	14137928
1A	120	2	121	57761326	57761207
1A	117	1	117	530850652	530850536
1A	127	212	338	554201564	554201688
1A	117	2	118	557143680	557143796
1A	117	2	117	2961064	2960948
1A	116	2	117	7519420	7519535
1A	116	2	117	13142553	13142668
1A	116	2	117	17625155	17625270
1A	116	2	117	19055243	19055358
1A	116	2	117	24562044	24562159
1A	116	2	117	29478954	29479069
1A	235	107	338	49348171	49348405
1A	116	2	117	263869221	263869336
1A	116	2	117	414725608	414725723
1A	116	2	117	421783151	421783266
1A	116	2	117	430460942	430461057
1A	113	5	117	457230496	457230384
1A	116	2	117	517749591	517749706
1A	116	2	117	543123517	543123632
1A	116	2	117	547512368	547512253
1A	175	167	338	583924858	583924684
1A	116	2	117	2884925	2885039
1A	119	216	334	17605854	17605738
1A	122	213	334	20604477	20604597
1A	116	2	117	49559483	49559597
1A	186	156	338	158623521	158623705
1A	180	162	338	406933148	406932970
1A	125	2	125	452137213	452137089
1A	137	202	338	464954780	464954915
1A	115	2	116	506596664	506596778
1A	115	2	116	567540041	567539927
1A	130	205	334	19163927	19163800
1A	118	2	118	27478893	27479010
1A	130	204	333	123639749	123639877
1A	176	166	338	406945257	406945082
1A	121	2	121	515156661	515156541
1A	118	2	118	535910819	535910936
1A	121	2	121	539462980	539462860
1A	112	6	117	551081459	551081349
1A	121	2	121	578009642	578009522
1A	116	2	117	43223564	43223679
1A	116	2	117	59193839	59193724
1A	116	2	117	87049386	87049271
1A	116	2	117	141364176	141364061
1A	116	2	117	227489813	227489698
1A	117	2	117	331524704	331524820
1A	113	4	116	376876842	376876954
1A	116	2	117	467806619	467806504
1A	115	2	116	7370293	7370179
1A	115	2	116	27963194	27963080
1A	116	2	117	42432117	42432231
1A	181	162	338	158624638	158624816
1A	122	213	334	251117493	251117373
1A	112	2	113	517586045	517586156
1A	115	3	117	581854969	581855083
1A	121	2	121	30593086	30592966
1A	121	214	334	49021522	49021403
1A	112	223	334	404019903	404020013
1A	114	4	117	523828328	523828215
1A	109	7	115	570480479	570480586
1A	116	2	117	12607975	12607860
1A	116	2	117	41220210	41220095
1A	152	191	338	74384953	74384803
1A	116	2	117	122580588	122580703
1A	116	2	117	505246308	505246423
1A	117	2	117	509460997	509461113
1A	117	2	117	570515544	570515428
1A	129	211	338	576740700	576740827
1A	129	211	338	17616228	17616354
1A	129	211	338	24561916	24562042
1A	115	2	116	524646672	524646558
1A	120	2	121	32555777	32555658
1A	134	204	334	48825636	48825769
1A	121	213	333	59588196	59588314
1A	120	2	121	64595578	64595459
1A	149	193	338	346275474	346275622
1A	146	196	338	500117127	500116982
1A	114	2	115	504787691	504787804
1A	116	2	117	12584957	12584842
1A	117	2	117	14941302	14941186
1A	116	2	117	449048400	449048515
1A	116	2	117	498495443	498495328
1A	148	195	338	5103976	5103830
1A	129	211	338	309075381	309075255
1A	120	2	121	309075253	309075134
1A	112	223	334	497106165	497106275
1A	110	230	338	550968922	550969028
1A	114	2	115	579267510	579267397
1A	129	211	338	14941431	14941304
1A	111	2	112	60675120	60675012
1A	130	211	338	371577923	371577795
1A	129	211	338	452137342	452137215
1A	129	211	338	467993717	467993844
1A	129	211	338	515156790	515156663
1A	130	211	338	551081592	551081465
1A	142	200	338	561182302	561182162
1A	111	2	111	570480179	570480288
1A	114	2	114	574294024	574294137
1A	129	211	338	27478765	27478891
1A	129	211	338	41220338	41220212
1A	123	211	332	49614259	49614379
1A	129	211	338	57761454	57761328
1A	123	216	338	227489935	227489816
1A	129	211	338	263869093	263869219
1A	129	211	338	331524576	331524702
1A	129	211	338	430460814	430460940
1A	129	211	338	535910691	535910817
1A	129	211	338	557143552	557143678
1A	109	230	338	9197154	9197261
1A	96	22	117	22814502	22814597
1A	96	22	117	64315152	64315057
1A	125	211	334	539463108	539462986
1A	135	12	142	549911459	549911326
1A	111	2	111	19163123	19163013
1A	101	238	338	67829766	67829866
1A	148	194	338	236902090	236902236
1A	111	228	338	475291669	475291561
1A	130	211	338	523828460	523828332
1A	129	211	338	526715537	526715664
1A	145	197	338	535001650	535001794
1A	105	230	334	560588646	560588543
1A	129	211	338	30593213	30593088
1A	129	211	338	43223436	43223562
1A	113	6	117	233132924	233132813
1A	132	210	338	407597498	407597368
1A	129	211	338	498629223	498629349
1A	104	235	338	539190632	539190530
1A	129	211	338	553870057	553870183
1A	129	211	338	578009770	578009644
1A	134	208	338	236908233	236908365
1A	114	2	114	21013863	21013976
1A	129	211	338	21880572	21880445
1A	113	5	117	29620400	29620512
1A	121	221	338	39953400	39953280
1A	101	238	338	236907058	236907158
1A	117	2	117	366947900	366947784
1A	117	2	117	534506707	534506591
1A	101	2	102	551766889	551766989
1A	130	211	338	570515674	570515546
1A	110	230	338	54317604	54317496
1A	129	211	338	91098950	91098824
1A	129	211	338	141364304	141364178
1A	100	1	100	158623090	158623189
1A	100	239	338	236890374	236890473
1A	129	211	338	517711392	517711518
1A	129	211	338	522618135	522618009
1A	129	211	338	546991368	546991494
1A	101	234	334	571151471	571151372
1A	101	234	334	577393256	577393157
1A	100	235	334	11220334	11220432
1A	90	1	90	346275623	346275712
1A	101	238	338	236872086	236872186
1A	101	238	338	236874217	236874317
1A	101	238	338	236876793	236876893
1A	124	211	333	263749016	263748895
1A	124	211	333	458341048	458340928
1A	92	247	338	489827632	489827723
1A	117	2	117	504111497	504111381
1A	117	2	117	539189867	539189751
1A	111	2	111	584436316	584436426
1A	129	211	338	87049514	87049388
1A	98	235	332	214019839	214019935
1A	138	204	338	406939949	406939812
1A	88	251	338	406941866	406941779
1A	129	211	338	505246181	505246306
1A	120	211	329	529392079	529392196
1A	87	252	338	158525169	158525255
1A	84	33	116	400042111	400042194
1A	102	2	103	505677898	505677999
1A	103	230	332	506358394	506358495
1A	103	230	332	528419331	528419432
1A	100	235	334	574293584	574293681
1A	98	235	332	2610711	2610614
1A	104	235	338	6049686	6049583
1A	98	235	332	6425900	6425997
1A	98	235	332	9354805	9354902
1A	98	235	332	12527989	12528086
1A	114	2	114	16391989	16392102
1A	98	235	332	26762124	26762221
1A	83	256	338	39939116	39939034
1A	104	235	338	48250140	48250037
1A	98	235	332	70184883	70184980
1A	105	230	334	407529180	407529077
1A	111	2	111	445304029	445303919
1A	98	235	332	462984863	462984960
1A	104	235	338	467556990	467556887
1A	111	2	111	497106619	497106729
1A	98	235	332	539473569	539473666
1A	98	235	332	558516356	558516453
1A	104	235	338	571321353	571321250
1A	111	2	111	577153436	577153546
1A	111	2	111	580191679	580191569
1A	111	2	111	580245450	580245560
1A	107	232	338	518489139	518489244
1A	98	235	332	573320003	573320099
1A	109	230	338	37191087	37190980
1A	90	249	338	158600297	158600386
1A	109	230	338	414725499	414725606
1A	104	235	338	5483085	5482982
1A	98	235	332	10685896	10685993
1A	98	235	332	12201432	12201529
1A	98	235	332	18878536	18878633
1A	98	235	332	35204757	35204854
1A	111	2	111	59077357	59077467
1A	98	235	332	59776804	59776901
1A	114	2	114	72937635	72937748
1A	105	230	334	96504118	96504221
1A	98	235	332	463015409	463015506
1A	111	2	111	490644343	490644452
1A	104	235	338	506826403	506826300
1A	98	235	332	513593830	513593927
1A	104	235	338	523904129	523904026
1A	104	235	338	539356634	539356531
1A	105	230	334	540806902	540806799
1A	104	235	338	542745436	542745333
1A	90	245	334	559208622	559208710
1A	104	235	338	568281079	568280976
1A	104	235	338	570054148	570054045
1A	111	2	111	575031270	575031160
1A	99	235	332	575359923	575360020
1A	104	235	338	575406040	575405937
1A	101	234	334	4714991	4715090
1A	104	235	338	72937207	72937309
1A	91	2	92	158599857	158599947
1A	104	235	338	534509397	534509295
1A	101	238	338	537193358	537193259
1A	104	235	338	553565373	553565271
1A	98	235	332	578515182	578515278
1A	116	2	114	16433530	16433645
1A	125	213	334	32555906	32555783
1A	87	2	88	291266260	291266174
1A	105	230	334	3186497	3186600
1A	93	2	94	346311850	346311941
1A	99	240	338	409445532	409445435
1A	98	235	332	513497807	513497904
1A	81	258	338	551766134	551766213
1A	93	247	338	557787241	557787150
1A	98	235	332	561929269	561929366
1A	104	235	338	582057252	582057149
1A	104	235	338	504112264	504112163
1A	82	257	338	60676205	60676125
1A	85	254	338	421783066	421783149
1A	111	2	111	35567524	35567414
1A	101	211	310	311693727	311693826
1A	82	1	82	548091192	548091111
1A	78	1	78	236890817	236890894
1A	85	254	338	567164028	567164111
1A	109	230	338	570480071	570480177
1A	114	2	114	14209795	14209908
1A	83	1	83	236894373	236894455
1A	99	240	338	509460899	509460995
1A	101	234	334	62614748	62614649
1A	76	3	78	236877239	236877314
1A	67	272	338	534507770	534507704
1A	99	2	100	13267809	13267907
1A	63	272	334	499793363	499793425
1A	63	272	334	505677494	505677556
1A	63	272	334	33730101	33730039
1A	63	272	334	70185090	70185152
1A	64	275	338	17742896	17742834
1A	63	272	334	450048321	450048259
1A	62	277	338	42432054	42432115
1A	58	1	58	406986684	406986627
1A	56	247	302	20490152	20490207
1A	56	247	302	475756331	475756276
1A	52	66	117	461763637	461763586
1A	56	247	302	20533520	20533465
1A	53	2	54	308319444	308319496
1A	56	247	302	574784444	574784389
1A	49	2	50	21103745	21103793
1A	56	247	302	566480436	566480491
1A	43	272	314	445303919	445303877
1A	45	2	46	39394712	39394756
1A	45	2	46	128788564	128788608
1A	45	2	46	536529511	536529555
1A	45	2	46	545551384	545551340
1A	45	2	46	566821593	566821637
1A	43	272	314	19163013	19162971
1A	43	272	314	20065794	20065836
1A	43	272	314	21103824	21103866
1A	43	272	314	35556265	35556223
1A	43	272	314	35567414	35567372
1A	43	272	314	59077467	59077509
1A	43	272	314	70091441	70091399
1A	43	272	314	83985461	83985503
1A	43	272	314	490644452	490644494
1A	43	272	314	497106729	497106771
1A	43	272	314	545551305	545551263
1A	43	272	314	560588090	560588048
1A	43	272	314	566821672	566821714
1A	43	272	314	571576290	571576332
1A	43	272	314	575031160	575031118
1A	43	272	314	580245560	580245602
1A	44	272	314	45554395	45554352
1A	46	128	173	524354360	524354315
1A	43	272	314	580191569	580191527
1B	333	2	334	660314294	660314625
1B	333	2	334	596028308	596028639
1B	332	2	333	49855120	49854791
1B	333	2	334	104741546	104741875
1B	333	2	334	596027973	596028302
1B	333	2	334	9997740	9997409
1B	333	2	334	542575511	542575180
1B	333	2	334	663543353	663543684
1B	333	2	334	679145384	679145054
1B	332	2	333	379456288	379456617
1B	337	2	338	1495219	1495553
1B	335	2	336	568998680	568999011
1B	334	2	335	569016091	569016422
1B	335	2	334	664878313	664878645
1B	335	2	334	680351374	680351042
1B	333	2	334	9995040	9994709
1B	333	2	334	49818017	49817687
1B	334	2	334	542603468	542603137
1B	333	2	334	542604477	542604147
1B	333	2	334	679174526	679174196
1B	335	2	336	542583510	542583177
1B	332	4	334	542591403	542591073
1B	332	2	333	49818352	49818024
1B	337	2	338	118493145	118493480
1B	334	2	334	507276	506945
1B	330	3	332	1495556	1495884
1B	333	2	334	34665711	34665381
1B	333	2	334	34666713	34666383
1B	337	2	338	459645817	459645484
1B	333	2	334	542605112	542604782
1B	333	2	334	569016764	569017094
1B	333	2	334	664877976	664878307
1B	333	2	334	104741212	104741540
1B	333	2	334	542573156	542572827
1B	335	2	336	561598131	561597798
1B	338	2	338	602011775	602011439
1B	329	2	330	630025833	630025506
1B	335	2	336	630027379	630027046
1B	335	2	336	630027716	630027383
1B	331	2	332	87113574	87113245
1B	331	2	332	350834197	350834525
1B	337	2	338	561933219	561933553
1B	336	2	336	9992961	9992627
1B	333	2	334	10019499	10019169
1B	333	2	334	15731063	15730733
1B	333	2	334	34665375	34665045
1B	333	6	338	506059511	506059180
1B	333	2	334	542596840	542596510
1B	333	2	334	542598187	542597856
1B	336	2	336	561595806	561595472
1B	333	4	336	568999354	568999685
1B	335	2	336	10015517	10015184
1B	339	2	338	24246111	24245775
1B	333	2	334	542603131	542602802
1B	335	2	336	561597457	561597124
1B	334	2	334	9996729	9996397
1B	334	2	334	9998731	9998399
1B	338	2	338	30149374	30149039
1B	332	4	334	49819682	49819353
1B	332	4	334	49855455	49855126
1B	332	2	333	569015756	569016084
1B	335	2	336	571064096	571064427
1B	333	2	334	9981852	9981522
1B	333	2	334	9985553	9985222
1B	333	2	334	9988593	9988262
1B	333	2	334	10000078	9999748
1B	333	2	334	10022150	10021819
1B	333	2	334	10027890	10027559
1B	337	2	336	10033727	10033393
1B	336	2	336	10040154	10039820
1B	333	2	334	351374797	351375127
1B	336	2	336	351375133	351375467
1B	333	2	334	542590729	542590398
1B	333	2	334	542597513	542597183
1B	334	2	334	663541904	663542234
1B	333	2	334	663542240	663542570
1B	335	2	334	664878651	664878982
1B	336	2	336	10000753	10000420
1B	335	2	336	10006951	10006618
1B	335	2	336	10014843	10014510
1B	335	2	336	10023840	10023507
1B	338	2	338	34666049	34665713
1B	338	2	338	37784671	37785007
1B	332	2	333	542610645	542610315
1B	335	2	336	542617096	542616763
1B	335	2	336	542623696	542623363
1B	332	2	333	557492604	557492934
1B	335	2	336	561597794	561597461
1B	338	2	338	3561824	3562158
1B	331	4	334	27830500	27830828
1B	337	2	338	379455951	379456286
1B	337	2	338	589225684	589225350
1B	334	2	334	647160751	647160419
1B	335	2	336	647161647	647161316
1B	337	2	338	7805807	7806140
1B	340	2	338	9194611	9194944
1B	336	2	336	10002100	10001766
1B	337	2	336	10021472	10021137
1B	337	2	336	10022826	10022491
1B	333	2	334	10025189	10024859
1B	337	2	336	10035752	10035418
1B	333	2	334	15730727	15730396
1B	333	2	334	18881924	18882255
1B	337	2	338	118492474	118492807
1B	333	2	334	542574500	542574170
1B	333	2	334	542615024	542614694
1B	328	6	333	549077458	549077135
1B	333	2	334	557127717	557127387
1B	333	2	334	557492268	557492598
1B	341	2	338	594815210	594814872
1B	333	2	334	622079208	622078877
1B	333	2	334	622079545	622079214
1B	330	6	334	628914770	628914442
1B	333	2	334	679144712	679144381
1B	333	2	334	679145048	679144718
1B	335	2	336	9980511	9980178
1B	335	2	336	10005934	10005601
1B	335	2	336	10016919	10016586
1B	335	2	336	10037456	10037123
1B	333	6	338	17345072	17345401
1B	333	6	338	17442018	17442347
1B	335	2	336	18883273	18883606
1B	336	2	336	43939316	43939649
1B	326	7	332	377573352	377573675
1B	333	2	334	542586533	542586204
1B	333	2	334	542587833	542587504
1B	333	2	334	542592752	542592423
1B	333	2	334	542616759	542616430
1B	335	2	336	542619783	542619451
1B	335	2	336	568998343	568998676
1B	329	2	330	571064431	571064758
1B	332	7	338	647161978	647161648
1B	333	2	334	663541569	663541898
1B	319	6	324	7806483	7806799
1B	331	7	336	9996386	9996057
1B	334	2	334	10018151	10017819
1B	334	2	334	10032376	10032044
1B	331	4	334	10037791	10037462
1B	335	2	334	10330570	10330237
1B	334	2	334	27829822	27830154
1B	337	2	338	30149037	30148703
1B	334	2	334	38010882	38011214
1B	337	2	338	118492809	118493143
1B	339	2	338	506058507	506058172
1B	331	2	332	542611995	542611666
1B	331	2	332	542614015	542613686
1B	331	5	334	557492944	557493273
1B	334	2	334	647162561	647162229
1B	337	3	338	667924513	667924848
1B	337	2	336	9984021	9983686
1B	330	7	336	9985885	9985557
1B	336	2	336	9988256	9987922
1B	330	7	336	9988925	9988597
1B	330	7	336	9995372	9995044
1B	330	8	336	10023158	10022830
1B	337	2	336	10024516	10024181
1B	337	2	336	10025865	10025530
1B	337	2	336	10028566	10028231
1B	333	2	334	10029240	10028909
1B	336	2	336	10038805	10038471
1B	333	2	334	27829486	27829816
1B	328	8	334	43481654	43481979
1B	333	2	334	43938646	43938977
1B	337	2	338	44093576	44093244
1B	333	2	334	49854784	49854453
1B	334	2	334	435010766	435010435
1B	333	2	334	542576515	542576185
1B	333	2	334	542582501	542582171
1B	333	2	334	542585526	542585196
1B	333	2	334	542621438	542621107
1B	333	2	334	542623359	542623029
1B	335	2	336	10019163	10018831
1B	336	2	336	10038467	10038134
1B	335	2	336	25266988	25266655
1B	332	2	333	345429354	345429683
1B	333	2	334	542611658	542611329
1B	335	2	336	542617764	542617432
1B	335	2	336	542618774	542618441
1B	335	2	336	569016427	569016760
1B	332	2	333	571062998	571063328
1B	335	2	336	647161312	647160979
1B	339	2	338	667924850	667925187
1B	337	2	338	9194946	9195281
1B	334	2	334	41837637	41837305
1B	334	2	334	41840390	41840058
1B	337	2	338	111009583	111009249
1B	337	2	338	151474501	151474167
1B	331	2	332	317144170	317144498
1B	337	2	338	440682104	440682439
1B	338	2	338	542583173	542582839
1B	335	2	336	569017100	569017431
1B	337	2	338	610573176	610572842
1B	334	2	334	507949	507618
1B	337	2	338	618094	618427
1B	336	2	336	9983009	9982675
1B	333	2	334	9983345	9983015
1B	333	2	334	10015180	10014849
1B	333	2	334	10026539	10026208
1B	337	2	336	10027215	10026880
1B	337	2	336	10031701	10031366
1B	337	2	336	10034402	10034068
1B	333	2	334	10035076	10034745
1B	337	2	336	10037119	10036785
1B	333	2	334	10039479	10039148
1B	327	9	334	27830167	27830492
1B	333	2	334	385718279	385718610
1B	333	2	334	542577709	542577379
1B	333	2	334	542579717	542579387
1B	333	2	334	542586870	542586539
1B	333	2	333	542613345	542613014
1B	333	2	334	542618437	542618107
1B	333	2	334	542619447	542619117
1B	333	2	334	549176274	549176605
1B	333	2	334	549176611	549176942
1B	338	2	338	551053376	551053709
1B	333	2	334	584076017	584075686
1B	333	2	334	631019858	631019527
1B	333	2	334	680351036	680350706
1B	335	2	336	9999742	9999410
1B	333	2	334	10001425	10001097
1B	333	2	334	10007285	10006957
1B	335	2	336	10007622	10007289
1B	333	2	334	10008294	10007966
1B	335	2	336	10008631	10008298
1B	335	2	336	10009640	10009307
1B	335	2	336	10039142	10038809
1B	335	2	336	10041054	10040721
1B	335	2	336	39563462	39563795
1B	335	2	336	39623388	39623721
1B	329	2	330	542607526	542607200
1B	335	2	336	542622686	542622353
1B	335	2	336	568999015	568999348
1B	335	2	336	630027042	630026710
1B	338	2	338	9997403	9997068
1B	337	2	338	77337966	77337632
1B	339	2	338	99389370	99389035
1B	337	2	338	420532795	420532460
1B	331	2	332	437265556	437265885
1B	333	6	338	438587476	438587150
1B	334	2	334	542590055	542589723
1B	334	2	334	542594823	542594491
1B	337	2	338	543308159	543307824
1B	335	2	336	561598465	561598135
1B	333	2	334	10028903	10028572
1B	336	2	336	10030689	10030355
1B	336	2	336	10032714	10032380
1B	336	2	336	10035414	10035080
1B	333	2	334	10036412	10036082
1B	324	15	338	84048719	84048398
1B	337	2	338	403979136	403978804
1B	334	2	334	435010429	435010099
1B	333	2	334	542573493	542573162
1B	335	2	334	542575174	542574843
1B	333	2	334	542581834	542581504
1B	333	2	334	542602459	542602128
1B	333	6	338	593135145	593134814
1B	333	2	334	629409041	629408711
1B	333	2	334	679174190	679173859
1B	333	2	334	10009303	10008975
1B	333	2	334	10010312	10009984
1B	335	2	336	10016582	10016249
1B	335	2	336	10034739	10034406
1B	336	2	336	10039816	10039483
1B	337	2	338	37784338	37784669
1B	339	2	338	79291496	79291833
1B	332	3	334	392982166	392982496
1B	334	2	334	542598521	542598193
1B	332	3	334	542601449	542601119
1B	332	3	334	542602121	542601792
1B	329	2	330	569018395	569018722
1B	333	2	334	584075680	584075351
1B	335	2	336	622079882	622079549
1B	334	2	334	508287	507955
1B	338	2	338	9195283	9195617
1B	335	2	334	9996053	9995720
1B	335	2	334	38011963	38012296
1B	334	2	334	41839714	41839382
1B	337	2	338	77337630	77337296
1B	332	2	332	533694418	533694747
1B	328	7	334	542600434	542600109
1B	331	2	332	561082979	561082651
1B	337	2	338	593134812	593134478
1B	338	2	338	603858013	603858347
1B	334	2	334	610572839	610572507
1B	334	2	334	627844771	627844439
1B	335	2	334	643005332	643004999
1B	333	2	334	9727341	9727671
1B	333	2	334	9980848	9980517
1B	336	2	336	9999406	9999072
1B	330	8	336	10010644	10010316
1B	337	2	336	10023503	10023168
1B	336	2	336	10027553	10027219
1B	333	2	334	40322347	40322678
1B	333	2	334	40323354	40323684
1B	333	2	334	40323690	40324021
1B	333	2	334	40324363	40324693
1B	333	2	334	43270510	43270179
1B	301	35	334	49819988	49819690
1B	331	4	334	542572819	542572492
1B	333	2	334	542573829	542573499
1B	333	2	334	542585190	542584859
1B	333	2	334	542600776	542600445
1B	333	2	334	542623023	542622692
1B	334	6	338	547285400	547285069
1B	297	38	334	557128018	557127723
1B	333	2	334	589225348	589225018
1B	335	3	336	9980173	9979840
1B	335	2	336	9983682	9983349
1B	335	2	336	10006614	10006281
1B	335	2	336	10028227	10027894
1B	335	2	336	10031026	10030693
1B	335	2	336	10032038	10031705
1B	335	2	336	10033051	10032718
1B	335	2	336	10038130	10037797
1B	333	6	338	17382255	17382584
1B	332	2	333	39562791	39563120
1B	339	2	338	420532458	420532122
1B	327	12	338	549077118	549076795
1B	333	7	338	579943766	579943436
1B	335	2	336	39563127	39563458
1B	328	7	334	40321689	40322014
1B	334	2	334	41840052	41839720
1B	331	2	332	201062452	201062124
1B	333	7	338	360289002	360288674
1B	334	2	334	440682441	440682773
1B	332	2	333	506058842	506058514
1B	330	4	332	542584178	542583854
1B	331	2	332	542587206	542586878
1B	332	4	334	542597175	542596846
1B	331	4	334	542600101	542599772
1B	335	2	334	542621776	542621444
1B	331	2	332	543307822	543307494
1B	337	2	338	602011437	602011103
1B	334	2	334	627843359	627843027
1B	335	2	334	627843698	627843365
1B	337	2	338	2241949	2241616
1B	333	2	334	9548722	9548391
1B	336	2	336	10001091	10000757
1B	337	2	336	10018827	10018492
1B	336	2	336	10021813	10021479
1B	333	2	334	10026202	10025871
1B	333	2	334	10041391	10041060
1B	333	2	334	18882601	18882932
1B	333	2	334	542578713	542578383
1B	333	2	334	542584516	542584186
1B	333	2	334	542592080	542591749
1B	333	2	334	542592417	542592086
1B	333	2	334	542597850	542597519
1B	330	5	334	542610305	542609977
1B	333	2	334	542614688	542614357
1B	333	2	334	542620120	542619789
1B	334	2	334	542620457	542620126
1B	333	2	334	542624369	542624039
1B	333	2	334	584074672	584074342
1B	333	2	334	584075345	584075015
1B	333	2	334	584085381	584085051
1B	333	2	334	584085717	584085387
1B	335	2	336	9981185	9980852
1B	329	2	330	9981516	9981190
1B	335	2	336	10001762	10001429
1B	335	2	336	10021133	10020800
1B	335	2	336	10024177	10023844
1B	335	2	336	10024853	10024520
1B	335	2	336	30296939	30296606
1B	333	2	334	34666377	34666055
1B	334	6	338	547286744	547286415
1B	334	1	334	507613	507282
1B	337	2	338	17344731	17345066
1B	332	4	334	30296600	30296271
1B	338	2	338	345429690	345430024
1B	286	49	334	351375989	351376272
1B	337	2	338	420531787	420531452
1B	331	2	332	542584853	542584524
1B	331	2	332	542586198	542585870
1B	331	4	334	542589715	542589387
1B	334	2	334	542591743	542591411
1B	333	2	334	542613678	542613351
1B	331	4	334	542619109	542618780
1B	333	2	334	502492	502822
1B	333	2	334	9548385	9548054
1B	336	2	336	10000416	10000082
1B	330	8	336	10009972	10009644
1B	333	2	334	10031362	10031032
1B	334	2	334	10329892	10329562
1B	333	2	334	28023409	28023739
1B	334	2	334	43938309	43938640
1B	301	35	334	49855761	49855463
1B	333	2	334	385718616	385718941
1B	330	2	331	478858195	478858522
1B	333	2	334	542574837	542574506
1B	333	2	334	542582838	542582507
1B	330	5	334	542612329	542612001
1B	330	5	334	542613004	542612676
1B	330	2	331	572520874	572521202
1B	333	3	334	627844035	627843704
1B	333	2	334	629408705	629408374
1B	333	2	334	9992286	9991958
1B	335	2	336	9992623	9992290
1B	335	2	336	9999068	9998735
1B	335	2	336	10018488	10018155
1B	335	2	336	10022487	10022154
1B	335	2	336	10025526	10025193
1B	333	2	333	27219000	27218671
1B	333	2	334	34667042	34666719
1B	333	2	334	40323019	40323348
1B	333	4	334	41839374	41839043
1B	333	2	334	196096434	196096105
1B	335	2	336	630026706	630026374
1B	335	2	334	10330231	10329898
1B	334	2	334	43938983	43939310
1B	331	2	332	533694755	533695084
1B	328	7	334	542601781	542601456
1B	336	2	333	542611323	542610989
1B	338	2	338	547286413	547286078
1B	338	2	338	634472878	634472543
1B	334	2	334	1260663	1260333
1B	337	2	338	2194023	2193690
1B	330	8	336	10007954	10007626
1B	330	8	336	10008963	10008635
1B	335	2	336	18883610	18883939
1B	333	2	334	26633673	26634004
1B	333	2	334	40324027	40324357
1B	333	2	334	41837973	41837643
1B	327	6	332	533693751	533694075
1B	333	2	334	542594485	542594155
1B	333	2	334	542599766	542599436
1B	333	2	334	542604141	542603810
1B	333	2	334	542618101	542617770
1B	338	2	338	561083314	561082981
1B	333	6	338	569337398	569337728
1B	333	2	334	572520202	572520533
1B	333	2	334	584075009	584074678
1B	333	2	334	589226461	589226130
1B	335	2	336	10026876	10026543
1B	339	2	338	17441675	17442012
1B	333	2	334	40322684	40323013
1B	337	2	338	263696587	263696256
1B	331	2	332	542576179	542575854
1B	334	6	338	665460627	665460298
1B	336	3	338	672051458	672051789
1B	337	2	338	7806142	7806476
1B	323	15	336	10036736	10036416
1B	334	2	334	27830834	27831166
1B	337	2	338	33040136	33040465
1B	320	2	320	41839037	41838721
1B	337	2	338	71995678	71996013
1B	334	2	334	125857415	125857747
1B	338	2	338	479315469	479315804
1B	331	4	334	542624031	542623702
1B	338	2	338	577508230	577507895
1B	337	2	338	578819880	578820214
1B	310	29	338	678837186	678836879
1B	315	25	338	3164510	3164197
1B	333	2	334	10017256	10016925
1B	334	2	334	17568901	17568570
1B	333	4	336	18882266	18882597
1B	336	3	338	121866032	121866360
1B	337	2	338	317144506	317144839
1B	331	4	334	542574162	542573835
1B	333	2	334	542590392	542590061
1B	333	2	334	542603804	542603474
1B	333	2	333	542612670	542612339
1B	338	2	338	547285739	547285406
1B	335	2	336	9997066	9996733
1B	335	2	336	10034064	10033731
1B	333	7	338	360289338	360289009
1B	339	2	338	410018765	410018428
1B	331	2	332	542578377	542578052
1B	338	2	338	577508568	577508232
1B	326	9	334	584086046	584085723
1B	338	2	338	610284	610619
1B	334	2	334	10329218	10328886
1B	334	2	334	17623586	17623254
1B	335	2	336	18882938	18883269
1B	333	7	338	550357257	550356929
1B	337	2	336	502828	503162
1B	338	2	338	4429145	4429477
1B	338	2	338	335178922	335178590
1B	337	2	338	532536907	532537239
1B	330	5	334	542610979	542610651
1B	333	2	334	542614351	542614021
1B	337	2	338	622772628	622772295
1B	330	9	338	634473208	634472880
1B	337	2	338	3164859	3164529
1B	337	2	338	76851642	76851312
1B	331	6	333	94239987	94240314
1B	332	2	333	113580969	113580640
1B	338	2	338	157176303	157176639
1B	338	2	338	378096774	378097110
1B	331	2	332	542577373	542577048
1B	333	2	334	542617428	542617102
1B	329	10	338	547286068	547285741
1B	300	35	334	508587	508293
1B	338	2	338	2242286	2241951
1B	334	6	338	17381917	17382249
1B	338	2	338	578454898	578454563
1B	339	2	338	660171005	660171339
1B	268	67	334	664877704	664877970
1B	337	2	338	297642	297974
1B	344	2	336	10006277	10005938
1B	333	2	334	18883943	18884273
1B	337	2	338	44093905	44093578
1B	339	2	338	45231327	45231660
1B	337	2	338	98797637	98797304
1B	337	2	338	479315135	479315467
1B	333	2	332	533694083	533694410
1B	333	2	334	542583846	542583516
1B	337	2	338	570996905	570997238
1B	333	2	334	578314063	578313732
1B	285	2	286	622078871	622078589
1B	333	2	334	39623726	39624055
1B	341	2	338	110733942	110733605
1B	327	6	332	350834537	350834860
1B	333	2	334	542578044	542577715
1B	331	2	332	542581498	542581173
1B	328	2	325	561784345	561784670
1B	336	6	338	94239649	94239981
1B	340	3	338	125119825	125120161
1B	331	4	333	542591065	542590736
1B	298	35	332	557491964	557492260
1B	337	2	338	359538	359870
1B	328	2	329	359872	360195
1B	337	2	338	434523	434855
1B	333	2	334	9995714	9995383
1B	337	2	338	13910735	13911068
1B	324	12	334	17479672	17479994
1B	333	2	334	40321348	40321678
1B	321	6	326	135239793	135240111
1B	333	2	334	542585862	542585532
1B	333	2	334	542602796	542602465
1B	303	32	334	542620763	542620463
1B	337	2	338	638616052	638616384
1B	336	3	338	121866363	121866694
1B	339	2	338	125119147	125119483
1B	337	2	338	509635226	509635557
1B	331	2	332	542579381	542579056
1B	333	2	334	542580052	542579723
1B	333	2	334	542581165	542580836
1B	305	2	306	584085045	584084743
1B	331	2	332	241100243	241100572
1B	343	2	338	445939626	445939285
1B	338	2	338	509634554	509634888
1B	268	67	334	596027701	596027967
1B	334	2	334	68273445	68273114
1B	337	2	338	351212205	351212538
1B	325	14	338	360289665	360289345
1B	272	67	337	663541298	663541565
1B	339	2	338	79291835	79292166
1B	340	2	338	157175965	157176301
1B	339	3	338	385696828	385696491
1B	333	2	334	542579048	542578719
1B	331	2	332	542580385	542580060
1B	278	2	279	679144375	679144099
1B	334	2	334	10329556	10329224
1B	336	6	338	125120167	125120500
1B	340	2	338	378097112	378097446
1B	337	4	338	509634222	509634552
1B	334	6	338	570997580	570997912
1B	336	2	336	572520539	572520870
1B	328	2	329	434857	435180
1B	337	2	338	531518665	531518998
1B	286	2	286	561595468	561595185
1B	337	2	338	3562160	3562490
1B	340	2	338	92265812	92265475
1B	325	2	321	174190407	174190084
1B	333	2	334	542575846	542575517
1B	333	2	334	542577040	542576711
1B	296	39	334	542580684	542580391
1B	337	2	338	593134476	593134152
1B	326	2	327	628979987	628979669
1B	342	1	338	624814	624474
1B	335	2	333	4271350	4271017
1B	333	9	338	8715464	8715134
1B	333	2	334	40322020	40322341
1B	337	2	338	410699372	410699706
1B	324	2	324	420532120	420531801
1B	328	2	329	297976	298299
1B	285	2	286	503166	503449
1B	285	2	286	18884279	18884561
1B	264	71	334	46036265	46036527
1B	329	7	332	492177127	492177452
1B	292	44	334	10015810	10015523
1B	339	2	338	509633882	509634218
1B	338	2	338	561933555	561933891
1B	334	7	338	587157260	587156930
1B	341	1	338	623451	623112
1B	332	6	337	245747255	245746927
1B	336	3	338	345429022	345429352
1B	338	2	338	506059178	506058844
1B	295	2	296	542616424	542616131
1B	343	2	338	637424267	637423927
1B	335	2	333	9655820	9655489
1B	285	2	286	30296265	30295983
1B	335	7	338	161131711	161131380
1B	333	2	334	542601113	542600782
1B	333	2	333	98797302	98796973
1B	331	2	330	360289990	360289670
1B	278	2	279	561597120	561596844
1B	293	44	336	10019792	10019503
1B	293	45	336	568998049	568998339
1B	342	2	338	607041835	607042175
1B	261	2	262	679173853	679173593
1B	341	2	338	9674447	9674108
1B	285	2	286	22311296	22311013
1B	269	2	270	24245773	24245505
1B	342	3	338	385698139	385697800
1B	335	7	338	531517998	531518330
1B	252	85	336	569018142	569018391
1B	263	2	263	8541879	8542141
1B	332	2	327	566384773	566385102
1B	250	85	334	49819213	49818966
1B	345	2	338	490052010	490052350
1B	331	4	334	542582163	542581840
1B	241	94	334	679174770	679174532
1B	285	2	286	25266651	25266368
1B	285	2	286	31362819	31363101
1B	256	81	334	34667302	34667048
1B	339	2	338	113581304	113580971
1B	337	2	338	245746924	245746592
1B	338	2	338	509635559	509635892
1B	337	2	338	557346338	557346671
1B	339	2	338	4271010	4270673
1B	302	2	303	14024624	14024325
1B	262	2	263	542621101	542620840
1B	339	1	338	546585428	546585105
1B	340	4	338	607041154	607041492
1B	268	67	334	15731334	15731069
1B	286	2	286	27218664	27218380
1B	342	2	338	283824668	283825008
1B	342	2	338	283830529	283830869
1B	283	57	338	542607807	542607526
1B	342	2	338	637425634	637425294
1B	241	94	334	679145628	679145390
1B	264	2	263	8457577	8457840
1B	255	2	254	9993417	9993163
1B	258	2	259	34665039	34664784
1B	331	6	332	351211200	351211525
1B	286	2	286	557669811	557669528
1B	285	2	286	572521211	572521494
1B	342	2	338	283823983	283824323
1B	342	2	338	283825352	283825692
1B	342	2	338	283826721	283827061
1B	342	2	338	637424609	637424269
1B	343	2	338	637425292	637424952
1B	342	2	338	13391118	13390779
1B	285	2	286	31362537	31362819
1B	334	2	327	44292291	44291960
1B	328	2	325	527979685	527979364
1B	328	7	334	542595140	542594829
1B	338	1	334	622771	622437
1B	342	1	338	624133	623792
1B	341	2	338	9760665	9760328
1B	278	59	336	9982132	9981856
1B	335	2	336	10036076	10035756
1B	339	2	338	94239307	94239643
1B	238	2	239	571063335	571063572
1B	335	2	333	4270671	4270338
1B	335	1	327	7948347	7948679
1B	342	2	338	283823299	283823639
1B	343	2	338	283826036	283826377
1B	342	2	338	283829845	283830185
1B	286	2	286	643004993	643004709
1B	334	7	338	125119490	125119822
1B	343	2	338	637424950	637424611
1B	344	2	338	641814791	641814452
1B	265	2	266	10014506	10014242
1B	265	2	266	542609971	542609707
1B	296	2	297	564363636	564363930
1B	248	2	249	568999689	568999934
1B	333	6	338	587156924	587156595
1B	338	4	338	623108	622772
1B	268	20	287	12376038	12375772
1B	339	2	338	21980760	21981082
1B	339	2	338	22025077	22025399
1B	341	2	338	256864471	256864143
1B	342	2	338	283831894	283832234
1B	337	2	333	283849697	283850031
1B	342	2	338	283865130	283865470
1B	342	2	338	283867739	283868078
1B	246	93	338	561598710	561598467
1B	342	2	338	607041494	607041833
1B	281	2	282	629408368	629408093
1B	342	2	338	9655482	9655145
1B	334	2	327	274167449	274167779
1B	344	1	338	283890747	283891088
1B	268	67	334	9727075	9727335
1B	342	2	338	9758277	9757937
1B	332	2	327	12172840	12173167
1B	344	2	338	13390096	13389755
1B	342	2	338	283818179	283818519
1B	342	2	338	283828090	283828430
1B	343	2	338	283851060	283851400
1B	235	100	334	660314055	660314288
1B	282	6	287	32383158	32382878
1B	332	7	338	531518337	531518663
1B	252	82	332	547287006	547286756
1B	343	2	338	560778343	560778682
1B	287	2	287	32407477	32407192
1B	341	4	338	283846965	283847303
1B	343	3	338	283848672	283849010
1B	343	1	338	581806160	581806501
1B	240	99	336	630027958	630027720
1B	331	2	327	5584266	5583939
1B	342	2	338	9758619	9758279
1B	343	2	338	283825010	283825350
1B	343	2	338	283826379	283826719
1B	343	2	338	283827748	283828088
1B	343	2	338	283829160	283829501
1B	343	2	338	283838564	283838904
1B	343	2	338	283840834	283841174
1B	337	2	333	283855424	283855758
1B	342	2	338	283860001	283860341
1B	343	2	338	283863078	283863418
1B	345	2	338	283866156	283866496
1B	344	2	338	283889388	283889728
1B	346	2	338	560778000	560778341
1B	282	2	283	589226124	589225849
1B	338	2	334	606081355	606081688
1B	259	2	259	38011220	38011476
1B	342	3	338	283818862	283819201
1B	343	2	338	283847987	283848326
1B	344	2	338	283850036	283850375
1B	341	3	338	385698481	385698142
1B	332	2	327	12173180	12173509
1B	292	52	338	157904441	157904732
1B	328	16	338	385697157	385696831
1B	346	2	338	560779007	560779350
1B	325	17	338	590488474	590488796
1B	333	2	333	647551565	647551894
1B	342	1	338	625155	624815
1B	340	4	338	13391799	13391462
1B	342	2	338	39987835	39987495
1B	339	5	338	39990567	39990230
1B	342	2	338	283819203	283819543
1B	343	2	338	283819545	283819885
1B	342	2	338	283820568	283820908
1B	343	2	338	283829503	283829843
1B	342	2	338	283848329	283848669
1B	342	2	338	283849012	283849352
1B	342	2	338	283865814	283866154
1B	343	2	338	283892898	283893238
1B	240	2	241	569017435	569017674
1B	342	2	338	39977970	39977631
1B	343	2	338	283819887	283820226
1B	342	2	338	283822276	283822615
1B	344	2	338	283822617	283822955
1B	343	2	338	283840152	283840491
1B	342	2	338	283853670	283854009
1B	344	2	338	283857632	283857971
1B	338	2	333	573807	573471
1B	240	99	338	617856	618092
1B	341	4	338	283888706	283889044
1B	342	2	338	572805	572465
1B	342	2	338	9757594	9757254
1B	217	118	334	46036914	46037129
1B	254	85	338	99450246	99449996
1B	343	2	338	283821934	283822274
1B	343	2	338	283822957	283823297
1B	344	2	338	283824325	283824666
1B	344	2	338	283849354	283849695
1B	343	2	338	283850377	283850717
1B	340	2	333	283851968	283852302
1B	342	2	338	9759643	9759305
1B	342	2	338	9759984	9759645
1B	340	4	338	283889732	283890067
1B	331	2	326	283891090	283891417
1B	340	4	338	39986479	39986141
1B	342	2	338	39992619	39992282
1B	341	3	338	283858994	283859332
[truncated: 27,426 more rows]

## Sheet: TtuSat05-503
TtuSat05-503
satDNA lenght 503 nt
Genome assembly analysis (Svevo.v1)
				CHROMOSOME POSITION
Chromosome	alignment length	alignment start	alignment end	start	end				FISH Signal
1A	504	2	503	348003473	348002970			Chromosome 1A
1A	503	3	503	151971001	151970500			Chromosome 1B
1A	504	2	503	319313449	319313952			Chromosome 2A
1A	503	1	503	326964064	326963564			Chromosome 2B
1A	502	2	503	116757212	116757712			Chromosome 3A
1A	505	1	503	341415946	341415442			Chromosome 3B
1A	503	3	503	221972693	221973195			Chromosome 4A
1A	503	3	503	145433481	145433983			Chromosome 4B
1A	503	3	503	225016593	225017095			Chromosome 5A
1A	503	1	503	98408574	98409073			Chromosome 5B
1A	506	1	503	134230794	134230289			Chromosome 6A
1A	504	2	503	239978078	239977575			Chromosome 6B
1A	503	3	503	437337073	437337575			Chromosome 7A
1A	505	1	503	362139499	362138996			Chromosome 7B
1A	502	3	503	495165832	495166330
1A	506	1	503	191466488	191465983
1A	505	1	503	296416275	296415771
1A	506	1	503	320818249	320818754
1A	505	1	503	366815428	366814925
1A	504	2	503	229645092	229645594
1A	503	1	503	362138995	362138496
1A	503	2	503	255015000	255014503
1A	503	3	503	221269136	221268634
1A	503	3	503	320199254	320199754
1A	505	2	503	251428488	251427986
1A	502	2	503	121979162	121979661
1A	503	3	503	128655752	128655251
1A	502	1	501	251896212	251895711
1A	503	3	503	326283820	326283319
1A	497	3	495	326965064	326964568
1A	505	1	503	412469939	412469435
1A	501	3	503	121979664	121980162
1A	503	2	503	286729231	286728729
1A	504	2	503	374470591	374471093
1A	501	3	503	151044617	151045117
1A	503	1	503	221973196	221973695
1A	503	1	503	247471519	247471020
1A	502	2	503	326283317	326282821
1A	508	3	503	151970497	151969993
1A	501	3	503	189801271	189801770
1A	505	1	503	255015505	255015002
1A	501	3	503	437337578	437338075
1A	505	1	503	221988286	221988790
1A	499	1	498	111029243	111029738
1A	502	1	502	144007635	144007137
1A	497	2	497	326963562	326963071
1A	504	1	503	349926902	349927399
1A	505	1	503	368266312	368265809
1A	505	1	503	469483590	469484093
1A	501	3	503	116757715	116758212
1A	502	2	503	221509960	221510460
1A	505	1	503	337377298	337377802
1A	496	3	498	128655248	128654756
1A	502	2	503	221126279	221126776
1A	506	1	503	229644587	229645090
1A	502	1	502	239977574	239977076
1A	488	3	490	241695868	241696355
1A	503	1	503	412469434	412468938
1A	503	1	503	518472773	518473270
1A	497	1	497	111028742	111029237
1A	505	1	503	320199755	320200259
1A	503	1	503	468083578	468083079
1A	502	2	503	71303617	71303120
1A	502	2	503	296415769	296415271
1A	502	2	503	320818756	320819253
1A	503	1	503	145433984	145434483
1A	505	1	503	136963923	136964426
1A	497	3	497	129389961	129389465
1A	500	3	498	374471096	374471591
1A	503	3	503	468084081	468083579
1A	503	1	503	134230288	134229790
1A	503	1	503	368265808	368265310
1A	503	1	503	371333774	371334273
1A	503	1	503	469484094	469484593
1A	505	1	503	200667024	200666521
1A	505	1	503	221988791	221989291
1A	498	1	497	221510461	221510954
1A	501	3	503	197885263	197884764
1A	503	1	503	326587952	326587450
1A	501	3	503	191465980	191465484
1A	445	1	445	224404708	224405152
1A	501	3	503	163198556	163199054
1A	501	1	498	308208091	308208587
1A	497	1	497	337377803	337378293
1A	476	33	503	371333298	371333773
1A	501	3	503	286728726	286728230
1A	500	5	503	225017100	225017595
1A	503	1	503	251427985	251427486
1A	507	1	503	352066443	352065941
1A	497	1	497	148401364	148400883
1A	502	2	503	200666519	200666022
1A	499	1	499	224405196	224405691
1A	501	3	503	348002967	348002481
1A	484	3	486	111019105	111019588
1A	505	1	503	148400877	148400376
1A	504	3	503	148401867	148401365
1A	496	1	496	221150333	221149841
1A	501	3	503	144008124	144007636
1A	501	3	503	151045120	151045611
1A	505	3	503	319313955	319314445
1A	505	2	503	307697167	307696676
1A	446	3	448	221268631	221268187
1A	503	1	503	349927400	349927888
1A	502	2	503	326587448	326586952
1A	503	1	503	121980163	121980649
1A	501	3	503	308207608	308208090
1A	501	3	503	400757285	400757779
1A	496	3	495	111028252	111028734
1A	491	9	497	326964551	326964070
1A	502	3	503	206865003	206864505
1A	501	3	503	118772755	118772268
1A	444	1	443	129388980	129388544
1A	439	65	503	136964469	136964903
1A	436	3	438	239978515	239978082
1A	501	3	503	221150816	221150334
1A	503	1	503	129389459	129388981
1A	412	2	413	108809485	108809076
1A	397	1	397	400755416	400755811
1A	414	91	503	189801787	189802195
1A	378	3	380	366814922	366814545
1A	502	3	503	95650153	95650637
1A	390	116	503	431121984	431121598
1A	366	3	368	264500351	264499987
1A	325	1	325	341415441	341415120
1A	502	3	503	343717728	343717231
1A	503	3	503	144007132	144006635
1A	500	3	498	163199058	163199549
1A	328	176	503	251885250	251884926
1A	273	1	273	431160048	431159776
1A	266	1	266	71333894	71333629
1A	493	12	503	151045624	151046096
1A	502	3	503	400757783	400758264
1A	308	180	487	207209566	207209261
1A	506	3	503	98409077	98409559
1A	504	3	503	437338079	437338561
1A	503	3	503	225017599	225018081
1A	242	15	256	307689063	307688822
1A	266	2	267	352150122	352149857
1A	507	3	503	251884922	251884438
1A	243	263	503	71303861	71303619
1A	503	3	503	221268144	221267664
1A	502	3	503	326586948	326586467
1A	498	3	498	362138492	362138015
1A	508	3	503	495166334	495166818
1A	244	1	243	65862960	65863202
1A	504	3	503	116758216	116758693
1A	504	3	503	371334277	371334760
1A	504	3	503	221126780	221127260
1A	242	265	503	431152252	431152011
1A	235	271	503	352066676	352066444
1A	354	32	383	239977060	239976709
1A	505	3	503	237040226	237039745
1A	404	12	414	343716734	343716340
1A	504	3	503	348002477	348002004
1A	382	3	380	129379715	129379337
1A	456	3	454	326963061	326962622
1A	382	3	380	111029747	111030123
1A	508	3	503	468083075	468082592
1A	502	3	503	108809044	108808580
1A	439	68	503	189802244	189802655
1A	182	1	182	251895708	251895528
1A	425	82	503	238390859	238390442
1A	423	83	503	318004925	318004509
1A	237	3	237	221510964	221511199
1A	189	315	503	341414215	341414031
1A	207	296	501	121944514	121944719
1A	209	296	503	108809694	108809487
1A	209	296	503	221126070	221126277
1A	208	296	503	197885473	197885267
1A	150	1	150	197884763	197884614
1A	209	296	503	111018894	111019101
1A	207	296	501	121978953	121979158
1A	208	296	503	144008334	144008128
1A	208	296	503	163198347	163198552
1A	210	296	503	71334102	71333895
1A	210	296	503	136963715	136963922
1A	209	296	503	151044406	151044613
1A	210	296	503	151971211	151971004
1A	211	296	503	307697376	307697169
1A	210	296	503	320818041	320818248
1A	208	296	503	98408368	98408573
1A	209	296	503	221509752	221509958
1A	206	297	500	221988079	221988282
1A	209	296	503	348003681	348003475
1A	209	297	503	349926695	349926901
1A	209	296	503	374470383	374470589
1A	209	296	503	412470146	412469940
1A	211	296	503	319313239	319313447
1A	210	296	503	518472565	518472772
1A	208	297	503	189801062	189801268
1A	307	84	390	238388330	238388025
1A	209	297	503	495165623	495165829
1A	199	307	503	225016394	225016590
1A	208	297	503	308207401	308207605
1A	210	296	503	134231002	134230795
1A	211	296	503	224404499	224404707
1A	210	296	503	296416483	296416276
1A	211	296	503	400755207	400755415
1A	210	296	503	191466695	191466489
1A	209	296	503	366815635	366815429
1A	211	296	503	437336863	437337070
1A	211	296	503	286729439	286729233
1A	210	296	503	128655959	128655755
1A	210	296	503	251428697	251428490
1A	209	296	503	337377090	337377297
1A	210	296	503	468084292	468084084
1A	117	387	503	148401986	148401870
1A	212	296	503	229644380	229644586
1A	207	296	500	320199045	320199248
1A	404	82	480	346590265	346590662
1A	199	307	503	145433282	145433478
1A	459	34	485	370555732	370556181
1A	120	3	122	431152008	431151889
1A	128	378	503	366789671	366789544
1A	199	306	503	221269326	221269139
1A	211	296	503	221972491	221972690
1A	290	89	375	357976010	357975724
1A	397	95	484	395233498	395233111
1A	111	395	503	400757172	400757282
1A	81	1	81	229645595	229645675
1A	109	396	503	352150232	352150124
1A	81	1	81	366789543	366789463
1A	210	295	503	469483393	469483589
1A	79	3	81	320200262	320200340
1A	106	399	503	255015608	255015506
1B	505	1	503	262456157	262455653
1B	501	3	503	189357575	189358075
1B	503	1	503	277387906	277387407
1B	501	3	503	341295154	341295654
1B	497	1	497	170456144	170455650
1B	504	1	503	308741392	308740890
1B	501	3	503	262455650	262455153
1B	501	3	503	87389649	87389149
1B	503	1	503	135479717	135479218
1B	503	1	503	439412976	439412477
1B	510	3	503	443172386	443171880
1B	503	3	503	580527928	580528429
1B	503	1	503	611781088	611781587
1B	495	3	497	439413475	439412982
1B	492	3	493	231123344	231122855
1B	501	3	503	265927584	265928080
1B	503	2	503	308740888	308740386
1B	495	3	497	119418033	119417539
1B	503	1	503	341295655	341296153
1B	495	9	503	355421184	355420690
1B	504	2	503	319813615	319813118
1B	493	3	495	87388642	87388155
1B	515	2	503	256863412	256862900
1B	503	1	503	308740385	308739887
1B	500	12	503	443171868	443171371
1B	503	1	503	481354874	481355373
1B	501	3	503	564434122	564434621
1B	495	3	497	611780589	611781082
1B	504	1	503	269251494	269250994
1B	503	1	503	439413978	439413478
1B	501	3	503	439414476	439413979
1B	503	1	503	611780086	611780586
1B	503	1	503	207135984	207135485
1B	502	3	503	189358079	189358578
1B	502	2	503	341817270	341817768
1B	503	1	503	358551715	358552211
1B	497	1	497	564434622	564435118
1B	514	1	503	151473948	151473436
1B	499	5	503	221490166	221490664
1B	501	3	503	277388397	277387907
1B	501	3	503	611779588	611780085
1B	514	1	503	110732872	110732361
1B	505	1	503	303572260	303572759
1B	512	1	503	161662929	161662421
1B	501	3	503	261634315	261633817
1B	501	3	503	287693009	287693507
1B	517	2	503	174189770	174189257
1B	501	3	503	267576935	267577432
1B	501	3	503	481354377	481354873
1B	503	3	503	87389146	87388645
1B	504	1	503	303886686	303886189
1B	501	3	503	303572762	303573259
1B	502	1	493	525494426	525493927
1B	512	1	503	622771572	622771065
1B	507	1	503	207136490	207135985
1B	495	3	497	207136990	207136496
1B	502	3	503	108558435	108557937
1B	506	2	503	261633815	261633312
1B	502	1	502	319813117	319812619
1B	505	3	503	466948466	466948964
1B	502	1	493	525472497	525471998
1B	502	1	493	525530462	525529963
1B	505	3	503	231123851	231123347
1B	510	3	503	46657977	46658484
1B	506	2	503	87111990	87111490
1B	508	3	497	151473433	151472927
1B	503	1	503	188096285	188096784
1B	506	1	497	377574412	377574911
1B	501	12	503	525471977	525471480
1B	501	12	503	525493906	525493409
1B	501	3	503	358550714	358551212
1B	512	1	503	105469111	105469616
1B	514	1	503	438586931	438586420
1B	501	12	503	525529942	525529445
1B	501	3	503	189358581	189359073
1B	497	3	488	241100799	241101294
1B	495	3	496	277389399	277388906
1B	513	2	503	437266111	437266621
1B	505	3	503	394515417	394514915
1B	511	1	495	561802993	561803502
1B	469	3	471	108558920	108558453
1B	507	1	497	478859245	478859749
1B	502	3	503	170456644	170456145
1B	503	1	503	277387406	277386910
1B	507	1	503	105469617	105470117
1B	505	3	503	478859757	478860258
1B	518	1	503	87112506	87111992
1B	507	1	503	241119105	241119607
1B	501	3	503	355420686	355420188
1B	513	2	503	377573901	377574411
1B	507	1	503	527978538	527978036
1B	507	1	503	151472921	151472420
1B	506	2	503	161662419	161661918
1B	515	1	503	256863924	256863414
1B	501	3	503	267562630	267563130
1B	506	1	495	87113020	87112515
1B	505	3	503	170457151	170456647
1B	507	1	503	201060880	201060377
1B	509	3	502	241118598	241119103
1B	483	3	485	277386907	277386426
1B	513	3	503	478858734	478859244
1B	501	3	503	481353887	481354374
1B	510	3	503	105468601	105469110
1B	503	1	503	170455644	170455152
1B	503	1	503	277388899	277388400
1B	519	1	503	445938062	445937546
1B	466	3	467	453141175	453140711
1B	503	1	503	580528430	580528928
1B	508	1	503	622771064	622770560
1B	496	12	503	443171359	443170870
1B	503	11	501	110733376	110732875
1B	505	3	503	277389905	277389402
1B	501	3	503	269252483	269251983
1B	469	1	469	564435124	564435590
1B	500	4	503	248320808	248321296
1B	512	3	503	303887633	303887123
1B	530	1	503	426794864	426794337
1B	510	3	503	46657466	46657974
1B	507	1	503	174189256	174188756
1B	511	1	495	445938580	445938071
1B	503	1	503	221490665	221491163
1B	513	1	503	525494932	525494427
1B	501	3	503	261633309	261632823
1B	507	1	503	437267120	437267617
1B	512	2	503	525473002	525472498
1B	501	3	503	187147661	187147164
1B	507	1	503	561803511	561804012
1B	485	3	486	143649709	143649229
1B	501	3	503	207137492	207136993
1B	505	3	503	358551215	358551714
1B	512	1	497	527979053	527978544
1B	511	3	503	525530966	525530463
1B	504	3	495	201061897	201061395
1B	507	1	503	350690355	350689860
1B	498	12	503	426794325	426793832
1B	497	3	495	279200002	279200498
1B	501	3	503	403431500	403431994
1B	505	3	503	261634811	261634318
1B	501	3	503	390788741	390789238
1B	500	9	503	110732352	110731864
1B	491	12	498	256862888	256862403
1B	427	3	429	256873268	256872844
1B	506	1	497	437266622	437267114
1B	497	3	495	439414964	439414487
1B	497	3	495	611779100	611779577
1B	501	3	503	98789516	98790000
1B	406	92	497	105468188	105468593
1B	506	2	497	201061388	201060886
1B	424	82	503	265927158	265927581
1B	495	10	503	388938253	388938740
1B	504	11	503	622772066	622771573
1B	406	92	497	426795841	426795437
1B	478	38	503	561802516	561802992
1B	410	94	503	525531376	525530969
1B	501	3	503	164543770	164543278
1B	408	96	503	525473409	525473004
1B	408	96	503	525495338	525494933
1B	507	3	503	46658487	46658986
1B	497	3	497	269251980	269251500
1B	412	92	503	46657053	46657463
1B	414	92	503	443172802	443172389
1B	495	3	497	143572403	143572894
1B	356	115	470	341816894	341817248
1B	504	3	503	294723427	294723927
1B	360	143	502	278201506	278201149
1B	494	12	503	229062750	229062265
1B	340	92	431	438587888	438587549
1B	500	5	503	277035170	277034696
1B	297	3	299	279200509	279200805
1B	503	3	503	353011428	353010948
1B	303	3	301	119462274	119461972
1B	503	3	503	287693511	287693997
1B	267	3	269	98770644	98770910
1B	449	3	447	187147160	187146719
1B	423	3	423	278201144	278200724
1B	491	3	492	108557933	108557451
1B	501	3	503	369976627	369976142
1B	297	205	495	426795168	426794873
1B	295	204	498	438556587	438556296
1B	374	3	372	388938744	388939112
1B	273	226	497	466948189	466948458
1B	502	3	503	265928084	265928565
1B	270	228	497	267576658	267576927
1B	271	3	273	229102155	229101885
1B	240	259	495	350690602	350690364
1B	500	8	503	287429863	287430356
1B	454	3	454	170455148	170454711
1B	503	3	503	269250990	269250512
1B	484	3	483	394514912	394514456
1B	503	3	503	188096788	188097270
1B	345	83	421	370011140	370010796
1B	504	3	503	580528932	580529408
1B	509	3	503	262455149	262454663
1B	504	3	502	481355377	481355858
1B	450	3	449	341817772	341818204
1B	380	3	380	350113143	350113521
1B	328	176	503	143572076	143572399
1B	504	3	503	221491167	221491642
1B	243	259	495	527979303	527979062
1B	249	259	503	174190019	174189772
1B	208	1	208	438586419	438586212
1B	232	272	503	98789281	98789512
1B	439	67	501	390688651	390689085
1B	235	1	233	267563131	267563363
1B	457	3	454	46658990	46659427
1B	235	269	503	229062995	229062763
1B	385	3	380	525529441	525529059
1B	386	3	380	525471476	525471093
1B	430	77	503	173965012	173964590
1B	385	3	380	525493405	525493023
1B	499	10	503	411140585	411141070
1B	436	79	503	390688153	390688584
1B	203	1	203	426795431	426795229
1B	206	3	208	358481176	358481381
1B	312	3	312	267577436	267577745
1B	455	3	454	207135481	207135052
1B	204	293	496	445885053	445884854
1B	312	68	377	358552273	358552581
1B	194	106	295	445937166	445936973
1B	218	286	503	279230316	279230529
1B	314	69	380	466949037	466949349
1B	418	3	415	143573401	143573804
1B	196	214	409	358520611	358520805
1B	403	84	486	82942024	82941627
1B	415	72	486	212957894	212958296
1B	158	1	158	377574917	377575074
1B	210	296	503	135479925	135479718
1B	210	296	503	248320596	248320803
1B	234	3	230	105470121	105470353
1B	153	353	503	110733539	110733387
1B	207	297	503	481353678	481353883
1B	209	296	503	87389860	87389653
1B	482	10	486	213089828	213090300
1B	234	3	230	201060373	201060140
1B	208	296	503	98770434	98770640
1B	234	3	230	110731860	110731627
1B	216	21	230	174188734	174188519
1B	208	296	503	303572053	303572259
1B	208	296	503	341294945	341295151
1B	154	352	503	622772230	622772077
1B	207	297	503	119418229	119418036
1B	153	353	503	151474101	151473949
1B	225	12	230	256862385	256862162
1B	309	72	380	390689159	390689466
1B	208	296	503	187147870	187147665
1B	209	296	503	269252693	269252487
1B	208	296	503	611778890	611779096
1B	225	12	230	87111477	87111255
1B	153	353	503	256864077	256863925
1B	234	3	230	350689856	350689624
1B	209	296	503	119462485	119462278
1B	208	296	503	170457361	170457155
1B	208	296	503	439415174	439414968
1B	234	3	230	151472416	151472185
1B	208	296	503	403431293	403431496
1B	211	296	503	303887845	303887637
1B	210	296	503	308741600	308741393
1B	209	296	503	353011639	353011432
1B	210	296	503	453141384	453141179
1B	117	92	208	527979978	527979862
1B	153	353	503	377573747	377573899
1B	153	353	503	438587084	438586932
1B	234	3	230	622770556	622770325
1B	210	296	503	262456365	262456158
1B	209	296	503	267562419	267562626
1B	210	296	503	358480964	358481172
1B	152	354	503	445938732	445938581
1B	209	296	503	580527718	580527925
1B	234	3	230	438556287	438556054
1B	117	92	208	561784050	561784166
1B	153	353	503	87113173	87113021
1B	152	354	503	241100645	241100796
1B	209	296	503	277390116	277389909
1B	236	3	230	437267621	437267850
1B	117	92	208	174190702	174190586
1B	117	92	208	241099948	241100064
1B	158	75	230	241119688	241119844
1B	117	92	208	256864766	256864650
1B	209	296	503	279199792	279199998
1B	117	92	208	437265261	437265377
1B	163	70	230	445884772	445884610
1B	151	355	503	201062050	201061900
1B	209	296	503	207137702	207137496
1B	114	92	205	478857925	478858038
1B	116	93	208	377573051	377573166
1B	165	68	230	561809799	561809963
1B	117	92	208	151474794	151474678
1B	117	92	208	87113869	87113753
1B	117	92	208	201062747	201062631
1B	114	95	208	527991870	527991757
1B	110	94	203	445939919	445939810
1B	116	92	207	622772923	622772808
1B	405	89	485	161206919	161207311
1B	323	75	390	417801246	417800929
1B	117	92	208	110734234	110734121
1B	96	13	108	445937535	445937440
1B	99	341	439	622772787	622772689
1B	91	341	431	241100084	241100174
1B	91	341	431	377573186	377573276
1B	87	417	503	303886773	303886687
1B	91	341	431	110734101	110734011
1B	91	341	431	174190566	174190476
1B	91	341	431	201062611	201062521
1B	91	341	431	527991737	527991647
1B	91	341	431	87113733	87113643
1B	85	347	431	478858042	478858126
1B	80	352	431	151474647	151474568
1B	88	341	428	527979842	527979756
1B	94	411	503	108559017	108558924
1B	86	420	503	561784669	561784754
1B	104	9	109	213243935	213244035
2A	505	1	503	577770347	577770850
2A	505	1	503	175937489	175936985
2A	502	2	503	300232781	300232281
2A	501	5	503	316724619	316725118
2A	501	3	503	371268989	371269489
2A	503	4	503	563725506	563725004
2A	501	3	503	120886243	120886741
2A	501	3	503	234899927	234899429
2A	505	1	503	523593652	523594155
2A	503	1	503	576774384	576774884
2A	505	1	503	152292907	152292403
2A	506	1	503	363439762	363439258
2A	503	3	503	368639812	368639310
2A	505	1	503	244230105	244229601
2A	503	3	503	371933877	371934378
2A	506	1	503	372664073	372663568
2A	505	3	503	90953980	90953476
2A	503	1	503	301498945	301499447
2A	505	1	503	484676653	484677156
2A	504	3	503	513680064	513680566
2A	504	3	503	66027477	66026976
2A	505	1	503	393021196	393020692
2A	502	3	503	404663761	404664261
2A	505	1	503	484677157	484677661
2A	504	2	503	421908453	421907950
2A	506	1	503	152293412	152292908
2A	505	1	503	208368767	208369271
2A	501	3	503	372711941	372712441
2A	505	1	503	397881627	397882131
2A	503	1	503	154858794	154859296
2A	503	1	503	233218935	233218433
2A	503	1	503	528081313	528080811
2A	504	2	503	558730214	558730717
2A	503	3	503	368639307	368638805
2A	503	1	503	372675209	372675709
2A	502	4	503	420955022	420954521
2A	505	3	503	188003120	188002616
2A	503	1	503	376586152	376585650
2A	502	2	503	462710453	462709952
2A	503	1	503	489864983	489865484
2A	505	1	503	326256938	326256434
2A	506	1	503	382480717	382480212
2A	505	1	503	184371519	184371016
2A	502	2	503	208369273	208369771
2A	502	2	503	523594157	523594654
2A	501	3	503	295579108	295578611
2A	503	1	503	322357764	322358264
2A	498	1	498	120886742	120887236
2A	501	3	503	252836897	252837393
2A	499	1	499	300186132	300186630
2A	503	1	503	66026975	66026476
2A	506	1	503	170602212	170601708
2A	493	3	495	205803132	205802641
2A	503	3	503	242365412	242365912
2A	501	3	503	252836394	252836894
2A	501	3	503	576774887	576775382
2A	503	1	503	462710957	462710455
2A	503	1	503	184371015	184370517
2A	505	1	503	245526022	245525518
2A	505	1	503	265821551	265822055
2A	502	4	503	389770444	389770945
2A	506	1	503	419311660	419311155
2A	505	1	503	421907949	421907445
2A	503	1	503	489167810	489168308
2A	503	1	503	563725003	563724504
2A	503	1	503	300185629	300186131
2A	497	1	495	515934438	515934931
2A	499	3	501	172519637	172520135
2A	502	2	503	371934380	371934875
2A	507	1	503	389770946	389771452
2A	503	3	503	175936982	175936481
2A	505	1	503	223092820	223093323
2A	505	1	503	306849621	306850124
2A	496	3	498	133895160	133894665
2A	497	1	497	172520138	172520633
2A	501	3	503	677505312	677504815
2A	503	1	503	154859297	154859796
2A	503	1	503	285611900	285612399
2A	503	1	503	326256433	326255934
2A	504	1	503	393496190	393496689
2A	504	1	503	397466352	397465853
2A	503	1	503	463398745	463398246
2A	501	3	503	166193942	166193443
2A	507	1	503	366835157	366835660
2A	502	2	503	371269491	371269988
2A	501	3	503	316725121	316725618
2A	501	3	503	363439255	363438758
2A	494	3	495	549370054	549370546
2A	503	1	503	169317220	169317719
2A	503	1	503	233218432	233217934
2A	503	1	503	245525517	245525019
2A	496	2	497	549371059	549371553
2A	503	3	503	372675712	372676211
2A	503	1	503	382480211	382479714
2A	506	1	503	400315286	400315789
2A	501	3	503	463399244	463398746
2A	501	3	503	133894656	133894159
2A	500	4	503	300514139	300514637
2A	505	1	503	366834652	366835156
2A	505	1	503	128834912	128834411
2A	504	2	503	212245956	212245454
2A	501	3	503	172520641	172521136
2A	495	3	497	245031031	245031525
2A	502	2	503	245031532	245032029
2A	507	2	503	419311153	419310650
2A	501	3	503	669317377	669317875
2A	501	3	503	669413433	669413931
2A	502	2	503	275711178	275710688
2A	503	1	503	489017544	489018042
2A	502	2	503	372712443	372712941
2A	505	1	503	300514638	300515139
2A	502	2	503	322357262	322357763
2A	501	3	503	483672205	483671709
2A	501	3	503	277975105	277975593
2A	508	1	503	528080810	528080306
2A	506	1	503	390609038	390608535
2A	503	3	503	234900433	234899931
2A	501	3	503	404664264	404664755
2A	498	1	498	489865485	489865979
2A	506	1	503	128835417	128834913
2A	503	1	503	300232280	300231781
2A	498	1	498	376585649	376585157
2A	503	3	503	205802630	205802131
2A	501	3	503	300233282	300232783
2A	501	3	503	393495191	393495689
2A	501	3	503	669506605	669507103
2A	498	1	498	301499448	301499939
2A	501	3	503	397467350	397466852
2A	463	41	503	489891166	489891624
2A	504	2	503	245094692	245094192
2A	503	1	503	306850125	306850624
2A	503	1	503	245094191	245093694
2A	501	3	503	513680569	513681059
2A	504	1	503	549371559	549372057
2A	502	2	503	244229599	244229102
2A	496	3	498	277975596	277976088
2A	502	3	503	278391636	278391138
2A	502	3	503	439337205	439336712
2A	497	2	498	246710607	246710112
2A	503	1	503	305389405	305388910
2A	503	3	503	305389908	305389406
2A	501	3	503	576780900	576781396
2A	503	1	503	90953475	90952976
2A	495	2	496	166193441	166192958
2A	503	1	503	393495690	393496189
2A	503	1	503	397466851	397466353
2A	503	3	503	549370557	549371057
2A	503	1	503	275710687	275710198
2A	507	1	503	265822056	265822547
2A	505	3	503	372674716	372675208
2A	504	1	502	188002615	188002126
2A	430	75	503	390609466	390609039
2A	502	3	503	170601705	170601208
2A	502	2	503	420954519	420954032
2A	449	55	503	462693940	462693495
2A	432	75	503	400314856	400315285
2A	429	1	429	322358265	322358692
2A	503	2	503	246710105	246709618
2A	493	3	495	234900915	234900444
2A	501	3	503	296076453	296076948
2A	357	2	358	393020690	393020334
2A	357	2	358	397882133	397882489
2A	502	3	503	272832053	272831558
2A	355	1	355	577770851	577771204
2A	371	3	373	558730720	558731090
2A	486	14	498	281892290	281892772
2A	501	3	503	492485972	492485475
2A	492	14	503	296095337	296095821
2A	504	3	503	290068064	290068558
2A	503	3	503	133894155	133893658
2A	329	175	503	295579439	295579111
2A	506	1	503	372663567	372663084
2A	332	174	503	489167478	489167809
2A	506	3	503	669413935	669414433
2A	506	3	503	669507107	669507605
2A	506	3	503	669317879	669318377
2A	411	93	503	272832461	272832057
2A	261	1	261	223093324	223093584
2A	505	3	503	576781400	576781894
2A	246	3	248	205802109	205801864
2A	504	3	503	483671705	483671217
2A	494	3	494	489891628	489892101
2A	493	12	503	463398233	463397761
2A	505	3	503	576775386	576775868
2A	504	3	503	208369775	208370256
2A	244	3	242	212245451	212245208
2A	503	3	503	563724500	563724020
2A	505	3	502	120887245	120887725
2A	413	4	415	492484974	492484564
2A	503	3	503	528080302	528079820
2A	324	180	503	278391961	278391640
2A	493	12	503	295578598	295578127
2A	507	3	503	371269992	371270472
2A	501	3	502	300515143	300515623
2A	236	268	503	212245209	212244977
2A	492	3	492	172521140	172521610
2A	502	3	503	169317723	169318203
2A	504	3	503	252837397	252837879
2A	509	3	503	233217930	233217443
2A	494	12	503	245032042	245032511
2A	506	3	503	285612403	285612888
2A	264	240	503	234899236	234898977
2A	497	10	503	356126653	356126179
2A	330	176	498	281891949	281892270
2A	502	3	503	513681063	513681543
2A	380	3	380	234898973	234898595
2A	498	3	498	66026472	66026005
2A	391	114	503	277979141	277979511
2A	381	3	380	244229098	244228720
2A	197	1	197	234899428	234899232
2A	474	22	493	532512833	532513300
2A	175	3	177	489166122	489166296
2A	177	3	179	295637512	295637336
2A	209	296	503	489866850	489867057
2A	476	6	480	456600930	456601369
2A	208	296	503	170602418	170602213
2A	208	296	503	390624536	390624331
2A	208	296	503	489017337	489017543
2A	315	82	390	456201572	456201260
2A	209	296	503	252836184	252836391
2A	205	299	503	120886037	120886240
2A	208	296	503	397467560	397467354
2A	208	296	503	400301559	400301764
2A	208	296	503	133895367	133895164
2A	207	296	502	356127015	356126810
2A	209	296	503	208368560	208368766
2A	208	297	503	275711386	275711180
2A	208	296	503	300185422	300185628
2A	208	297	502	515934231	515934436
2A	209	296	503	188003330	188003123
2A	210	296	503	389770234	389770441
2A	211	296	503	393021404	393021197
2A	210	296	503	397881419	397881626
2A	208	296	503	90954189	90953983
2A	208	296	503	205803341	205803136
2A	208	296	503	234901125	234900919
2A	207	297	503	277974895	277975101
2A	208	297	503	300513929	300514135
2A	209	297	503	301498738	301498944
2A	208	296	503	376586358	376586153
2A	208	296	503	462711164	462710958
2A	207	297	503	372674508	372674712
2A	210	296	503	152293620	152293413
2A	206	298	503	295637718	295637515
2A	210	296	503	372664281	372664074
2A	209	296	503	463399455	463399248
2A	210	296	503	523593444	523593651
2A	208	296	503	166194152	166193946
2A	207	296	501	326257145	326256941
2A	209	296	503	419311868	419311661
2A	211	296	503	175937696	175937490
2A	209	296	503	421908661	421908455
2A	209	296	503	484676446	484676652
2A	425	79	498	228934308	228933893
2A	434	67	493	279572291	279572712
2A	211	296	503	363439970	363439763
2A	211	296	503	513679853	513680061
2A	144	1	144	356126808	356126665
2A	147	357	503	393016571	393016430
2A	147	357	503	397886167	397886308
2A	209	296	503	285611692	285611899
2A	210	296	503	577770139	577770346
2A	210	296	503	184371726	184371520
2A	209	296	503	420955232	420955026
2A	208	296	503	489864777	489864982
2A	186	296	480	172502097	172502281
2A	209	296	503	245526230	245526023
2A	407	82	484	257269835	257270232
2A	408	85	484	316653538	316653141
2A	203	296	498	322357056	322357255
2A	149	355	503	577772792	577772937
2A	406	82	480	586971690	586972088
2A	400	85	480	226415326	226414932
2A	209	296	503	300233481	300233285
2A	139	366	503	558738583	558738718
2A	383	81	454	180341326	180341700
2A	209	296	503	242365202	242365409
2A	209	296	503	489165917	489166119
2A	213	296	503	305390120	305389911
2A	407	82	480	150581126	150581525
2A	180	82	260	278223891	278224069
2A	190	73	260	418036007	418035819
2A	173	89	260	195531449	195531620
2A	210	296	503	223092612	223092819
2A	401	85	476	83223849	83223462
2A	400	91	484	228928467	228928077
2A	106	399	503	366834547	366834651
2A	402	85	478	315179725	315179333
2A	81	1	81	368638804	368638724
2A	82	3	84	390624327	390624247
2A	82	3	84	400301768	400301848
2A	81	1	81	421907444	421907364
2A	79	3	81	484677664	484677742
2B	501	3	503	509733904	509734403
2B	504	2	503	757407593	757408096
2B	504	3	503	241916861	241917364
2B	503	1	503	536503489	536502989
2B	501	3	503	124512714	124512214
2B	501	3	503	601846090	601845592
2B	503	3	503	774974665	774975167
2B	501	3	503	599498652	599499152
2B	505	1	503	655858084	655857580
2B	501	3	503	347646550	347647048
2B	505	1	503	71376377	71376880
2B	497	3	495	596851562	596852057
2B	501	3	503	601845089	601844591
2B	501	3	503	366024289	366023792
2B	501	4	503	476569772	476570272
2B	501	3	503	350202239	350201740
2B	503	1	503	476570273	476570770
2B	502	3	503	536502986	536502489
2B	503	1	503	521336541	521337041
2B	505	1	503	71676005	71676509
2B	501	3	503	219400316	219399818
2B	501	3	503	71676512	71677009
2B	503	1	503	370701490	370700989
2B	511	4	503	412598768	412598261
2B	503	1	503	536502488	536501989
2B	506	2	503	521334532	521335036
2B	511	2	503	363162708	363162201
2B	501	3	503	482068983	482068486
2B	506	2	503	572491754	572491252
2B	499	1	495	596852568	596853065
2B	503	1	503	509734404	509734903
2B	509	3	503	659788190	659787684
2B	502	3	503	257631079	257631577
2B	499	4	502	482068482	482067987
2B	499	3	497	596851056	596851554
2B	508	3	503	655699201	655699705
2B	501	3	503	71376883	71377380
2B	501	3	503	241917367	241917864
2B	516	1	503	579093495	579092982
2B	513	2	503	361127600	361127089
2B	508	3	503	542015414	542015920
2B	495	3	497	134942777	134943270
2B	508	3	503	655673359	655673863
2B	492	12	503	280740588	280740100
2B	493	3	495	371928862	371928370
2B	499	1	495	559059910	559059413
2B	503	1	503	124511716	124511218
2B	503	1	503	371928361	371927863
2B	503	1	503	601846591	601846093
2B	503	3	495	301006194	301006695
2B	505	1	503	562854276	562853774
2B	507	1	503	774975168	774975671
2B	514	1	503	55533766	55534277
2B	503	1	503	134943276	134943769
2B	503	1	503	183666772	183667270
2B	510	3	503	499912519	499913026
2B	503	1	503	559059404	559058905
2B	502	2	503	194480591	194480093
2B	501	3	503	194481091	194480593
2B	508	1	503	301006704	301007206
2B	495	3	497	521334033	521334525
2B	504	3	497	349913818	349913316
2B	504	1	503	401000984	401000484
2B	515	1	503	412599285	412598772
2B	501	3	503	521335541	521336038
2B	511	2	503	542156488	542155981
2B	500	4	503	596852069	596852567
2B	507	3	503	183665763	183666269
2B	501	3	492	488985030	488985529
2B	503	1	503	601845591	601845092
2B	512	1	497	644294942	644295452
2B	507	1	503	188343589	188344092
2B	503	1	503	219399817	219399320
2B	495	3	497	659789191	659788698
2B	512	1	503	361127088	361126581
2B	510	3	503	655672336	655672844
2B	499	5	503	757408100	757408593
2B	493	3	495	183666272	183666763
2B	501	12	503	255355566	255355068
2B	505	3	503	419169136	419169636
2B	503	6	503	542155975	542155477
2B	505	3	503	394917962	394917458
2B	505	3	503	596850549	596851053
2B	499	3	501	257630575	257631073
2B	506	1	495	384721796	384722299
2B	510	3	503	655698178	655698686
2B	495	3	497	559060410	559059916
2B	507	1	503	659788692	659788193
2B	501	3	503	270423979	270423486
2B	502	3	503	306303880	306303382
2B	496	1	495	347647049	347647542
2B	507	1	503	503649961	503649458
2B	503	3	503	553921979	553921481
2B	516	1	503	39594882	39595395
2B	516	1	503	132212320	132212832
2B	491	12	498	273744857	273744370
2B	509	1	503	306304888	306304381
2B	517	3	503	579094011	579093496
2B	510	3	503	655698689	655699198
2B	495	3	497	124512211	124511722
2B	493	4	495	394917459	394916967
2B	501	4	493	503650471	503649972
2B	502	2	503	521335038	521335538
2B	512	1	503	55534278	55534786
2B	473	31	503	314418188	314417716
2B	502	3	503	350201736	350201238
2B	507	1	503	384722308	384722811
2B	513	1	503	288361858	288362370
2B	505	3	503	362396654	362396151
2B	507	1	503	521336039	521336540
2B	517	2	503	644286052	644286566
2B	507	1	503	349913310	349912812
2B	503	1	503	521337042	521337541
2B	439	2	440	757349566	757350003
2B	507	1	503	117632260	117632763
2B	512	1	503	542016435	542016944
2B	502	3	495	655672847	655673348
2B	514	1	503	412599798	412599286
2B	512	1	503	499826564	499827071
2B	505	3	503	132212835	132213335
2B	496	12	503	167937079	167936588
2B	497	2	497	306303380	306302887
2B	501	3	503	314417712	314417217
2B	501	3	503	380323025	380322530
2B	497	3	495	380323532	380323036
2B	496	12	503	412598247	412597755
2B	507	1	503	117634182	117634685
2B	492	3	493	276855311	276855801
2B	502	3	503	304323768	304323270
2B	505	3	503	304325168	304324664
2B	506	1	495	542015921	542016426
2B	513	1	503	219037542	219038054
2B	512	3	503	363163218	363162710
2B	501	3	503	419581228	419581724
2B	505	1	495	499912006	499912508
2B	506	1	497	273745378	273744874
2B	505	3	503	488986043	488986544
2B	509	1	503	499913027	499913531
2B	507	3	503	553922959	553922453
2B	504	3	497	566006909	566006409
2B	503	1	503	495922	495425
2B	502	2	503	276855813	276856309
2B	496	3	494	521333528	521334021
2B	506	1	495	542157001	542156498
2B	500	4	503	596853077	596853569
2B	497	3	495	134942271	134942766
2B	506	1	495	305139112	305139616
2B	513	3	503	352191087	352190577
2B	497	3	495	362397160	362396665
2B	498	1	498	280741096	280740603
2B	483	21	503	659787663	659787185
2B	499	9	503	419034674	419035169
2B	496	12	503	499827083	499827575
2B	486	22	503	55538295	55538777
2B	500	12	503	335019903	335019407
2B	505	1	495	335030795	335030291
2B	508	1	503	644295458	644295960
2B	496	3	497	306304378	306303888
2B	503	1	503	394916958	394916466
2B	506	1	496	488985541	488986034
2B	507	7	503	499826058	499826563
2B	504	2	503	496425	495923
2B	514	1	503	320300429	320300941
2B	520	1	503	219038055	219038571
2B	505	3	503	219038574	219039074
2B	473	32	503	370670606	370670137
2B	501	3	503	509740445	509740941
2B	514	1	503	419168623	419169133
2B	501	3	503	419326266	419326761
2B	461	3	463	655857577	655857120
2B	505	2	497	320300943	320301446
2B	507	1	503	320301452	320301955
2B	507	12	503	363162189	363161687
2B	497	3	495	276854807	276855300
2B	501	9	503	288362877	288363374
2B	497	1	497	305139625	305140114
2B	501	3	503	369884292	369884788
2B	493	3	495	280741596	280741105
2B	496	12	503	579092970	579092479
2B	497	3	497	601847091	601846597
2B	498	12	503	566006392	566005898
2B	512	3	503	655673866	655674374
2B	512	3	503	655699708	655700216
2B	410	94	503	258903337	258902930
2B	501	3	503	309752410	309751913
2B	501	3	503	353597964	353597468
2B	500	3	502	118726250	118726746
2B	507	3	503	305140122	305140623
2B	496	12	503	255355056	255354566
2B	520	1	503	167937597	167937091
2B	517	2	503	329315951	329316459
2B	513	1	503	542016945	542017453
2B	496	12	503	285299018	285298531
2B	511	1	503	329316460	329316965
2B	503	1	493	566007424	566006922
2B	412	92	503	566007834	566007425
2B	501	3	503	222904049	222903552
2B	501	3	503	376658792	376659282
2B	499	5	503	419325770	419326262
2B	505	3	503	257630088	257630571
2B	412	92	503	499911595	499912005
2B	412	92	503	542015001	542015411
2B	501	3	503	599499155	599499643
2B	433	75	503	256711602	256712031
2B	504	3	495	329315451	329315941
2B	412	92	503	542157411	542157002
2B	512	1	503	288362371	288362868
2B	415	92	503	349933123	349932709
2B	511	2	503	285299526	285299030
2B	504	3	502	659789686	659789195
2B	416	3	418	127232223	127232637
2B	433	1	429	361126580	361126150
2B	504	2	495	378900315	378900807
2B	406	92	497	188343180	188343583
2B	406	92	497	288361448	288361852
2B	406	92	497	352191499	352191095
2B	486	18	499	378909910	378910381
2B	412	92	503	503650885	503650475
2B	415	93	503	304324185	304323771
2B	482	6	478	352190571	352190093
2B	501	3	503	601847578	601847094
2B	419	15	429	39595408	39595824
2B	501	3	503	562853771	562853290
2B	493	3	495	304324661	304324182
2B	501	3	503	239603396	239602898
2B	410	94	503	655671925	655672333
2B	412	92	503	335031206	335030796
2B	442	1	434	349932708	349932272
2B	456	65	503	255356031	255355578
2B	417	87	503	305138696	305139111
2B	410	94	503	655697767	655698175
2B	392	1	383	378900816	378901206
2B	504	3	503	306305385	306304889
2B	405	3	403	392695921	392695517
2B	505	3	503	318065566	318066067
2B	503	4	503	296708568	296709064
2B	414	92	503	219037128	219037541
2B	386	3	386	536536359	536535975
2B	425	83	503	559060837	559060413
2B	464	3	465	318066071	318066533
2B	340	92	431	301005231	301005570
2B	328	176	503	401001312	401000985
2B	384	2	376	572501695	572501312
2B	501	3	503	389672061	389671566
2B	503	2	503	92531164	92530669
2B	501	3	503	222900297	222900789
2B	501	3	503	389671562	389671077
2B	463	41	503	479673437	479672978
2B	341	92	431	419167661	419168001
2B	340	92	431	572502662	572502323
2B	453	3	454	222903548	222903098
2B	384	131	503	419034285	419034665
2B	502	3	503	239602894	239602399
2B	360	3	358	536585053	536584696
2B	503	3	503	492296007	492296502
2B	339	92	430	384720837	384721175
2B	503	3	503	314417213	314416716
2B	352	3	350	281010396	281010045
2B	494	12	503	350201225	350200738
2B	292	212	503	366024584	366024293
2B	494	14	503	429767771	429767281
2B	494	14	503	429780140	429779650
2B	336	96	431	273746336	273746003
2B	382	126	503	371929234	371928865
2B	437	75	503	389672516	389672087
2B	505	3	503	509740945	509741440
2B	284	1	283	362396150	362395868
2B	505	2	503	482067983	482067486
2B	336	3	329	335030280	335029945
2B	346	97	440	419326822	419327162
2B	506	3	503	599499647	599500137
2B	506	2	503	369884791	369885273
2B	292	205	495	270424281	270423990
2B	292	211	495	256711258	256711548
2B	414	3	415	222910190	222910601
2B	292	1	284	258902929	258902638
2B	502	3	503	401000480	400999999
2B	504	2	503	219399317	219398834
2B	289	3	291	222899939	222900227
2B	259	92	350	378888762	378889020
2B	239	1	238	601844590	601844352
2B	239	265	503	601707039	601706804
2B	371	134	503	309673489	309673124
2B	411	4	414	479211518	479211115
2B	249	259	503	255368136	255367890
2B	242	259	495	132212072	132212311
2B	251	259	503	644294693	644294941
2B	505	3	503	509734907	509735389
2B	249	259	503	579094261	579094014
2B	406	4	408	429767276	429766873
2B	241	259	495	167937845	167937606
2B	381	3	380	536501985	536501606
2B	328	176	503	118725921	118726246
2B	504	3	503	562853286	562852809
2B	227	271	497	553922213	553921987
2B	251	259	503	644285802	644286050
2B	249	259	503	39594634	39594881
2B	237	3	239	553922450	553922214
2B	225	274	497	117632031	117632254
2B	328	176	503	222904375	222904053
2B	385	3	380	183667274	183667652
2B	503	3	503	127239647	127240128
2B	223	274	495	117633953	117634174
2B	376	3	374	389671073	389670711
2B	440	65	503	406513746	406513326
2B	483	3	482	306302878	306302416
2B	384	3	380	655674378	655674755
2B	203	1	203	270425357	270425155
2B	390	69	454	378910459	378910831
2B	242	262	503	492295764	492296003
2B	401	9	408	92530659	92530273
2B	454	9	454	288363384	288363818
2B	461	3	454	219039078	219039517
2B	362	21	380	102534416	102534056
2B	385	3	380	503649454	503649071
2B	328	176	503	369883980	369884288
2B	389	69	454	335019333	335018962
2B	279	225	503	284708667	284708941
2B	478	12	483	601706791	601706337
2B	460	3	454	352190072	352189637
2B	423	82	503	197643313	197642896
2B	155	349	503	378900160	378900313
2B	173	95	266	406590330	406590159
2B	178	326	503	335020090	335019915
2B	208	296	503	124512925	124512718
2B	234	3	230	412597751	412597519
2B	153	353	503	488984875	488985027
2B	153	353	503	572501849	572501697
2B	208	296	503	599498442	599498648
2B	233	3	230	419169640	419169871
2B	146	358	503	536536505	536536362
2B	208	296	503	350202449	350202243
2B	451	7	454	380322529	380322107
2B	153	353	503	361127754	361127602
2B	209	296	503	521333317	521333524
2B	209	296	503	553923170	553922963
2B	234	3	230	132213339	132213572
2B	153	353	503	301006039	301006191
2B	379	6	379	406512818	406512453
2B	234	3	230	55538781	55539014
2B	210	296	503	536585263	536585057
2B	235	3	230	542155473	542155239
2B	153	353	503	412599951	412599799
2B	210	296	503	183665551	183665759
2B	210	296	503	276854595	276854803
2B	209	296	503	362397372	362397164
2B	209	296	503	476569560	476569767
2B	234	3	230	39595889	39596122
2B	208	296	503	353598173	353597968
2B	209	296	503	509733695	509733901
2B	140	356	495	280743962	280743823
2B	207	296	501	774972941	774973146
2B	210	295	503	127232013	127232220
2B	145	353	495	55533613	55533757
2B	117	92	208	320299606	320299722
2B	202	296	497	347646342	347646541
2B	208	296	503	655858291	655858085
2B	117	92	208	167938527	167938411
2B	208	296	503	392696130	392695925
2B	231	4	229	572491247	572491018
2B	153	353	503	320300276	320300428
2B	234	3	229	384722815	384723047
2B	125	373	497	378909765	378909888
2B	210	296	503	757407384	757407591
2B	209	296	503	496633	496427
2B	117	92	208	39594005	39594121
2B	210	296	503	71376170	71376376
2B	217	21	230	167936567	167936352
2B	204	296	498	281010608	281010406
2B	122	87	208	412600654	412600533
2B	117	92	208	488984181	488984296
2B	153	353	503	384721644	384721795
2B	146	352	495	419168469	419168614
2B	118	92	209	644283507	644283624
2B	117	92	208	363163982	363163866
2B	130	107	236	366851352	366851223
2B	385	28	409	712276683	712276302
2B	117	92	208	255368816	255368700
2B	114	95	208	285300373	285300260
2B	117	92	208	361128449	361128333
2B	206	299	503	601847785	601847582
2B	385	28	409	61515977	61515596
2B	210	296	503	71675797	71676004
2B	451	57	503	620189309	620189751
2B	207	297	503	219400509	219400320
2B	120	378	497	536503614	536503495
2B	114	95	208	579094938	579094825
2B	116	92	207	55532918	55533033
2B	130	376	503	572491884	572491756
2B	211	296	503	562854483	562854277
2B	89	120	208	329314797	329314885
2B	166	180	345	284636577	284636739
2B	84	348	431	329314886	329314969
2B	89	343	431	320299719	320299807
2B	89	343	431	412600511	412600423
2B	91	341	431	167938391	167938301
2B	91	341	431	255368680	255368590
2B	91	341	431	361128313	361128223
2B	91	341	431	363163846	363163756
2B	91	341	431	579094805	579094715
2B	91	341	431	285300240	285300150
2B	157	3	154	579092475	579092320
2B	90	341	430	488984316	488984405
2B	91	341	431	644294150	644294238
2B	89	397	485	456358734	456358647
2B	87	413	499	127239555	127239639
2B	74	1	74	255367889	255367816
2B	66	75	138	118725838	118725900
2B	35	235	269	601833627	601833593
3A	502	3	503	306203004	306203505
3A	505	1	503	522926510	522926006
3A	505	1	503	510950033	510950537
3A	503	1	503	329862877	329863379
3A	504	1	503	484114572	484115075
3A	503	1	503	447938716	447938218
3A	505	1	503	165240167	165240670
3A	503	1	501	599501539	599501037
3A	505	1	503	588129584	588130087
3A	505	1	503	458698583	458699087
3A	503	1	503	479291299	479291801
3A	504	2	503	159244323	159243821
3A	501	3	503	260346742	260346242
3A	501	3	503	277711433	277711933
3A	501	3	503	327095485	327094985
3A	505	1	503	425797416	425796912
3A	504	1	503	130606033	130606535
3A	505	1	503	222526959	222527462
3A	501	3	503	354715480	354715978
3A	505	1	503	426063331	426063834
3A	499	5	503	667245401	667244906
3A	503	3	503	121071530	121072032
3A	504	1	503	268522277	268521776
3A	501	3	503	479291804	479292301
3A	505	1	503	495843281	495842780
3A	503	3	503	138467287	138466786
3A	500	6	503	317899549	317899052
3A	501	3	503	277791546	277792044
3A	505	3	503	184010480	184009977
3A	504	2	503	312820478	312819977
3A	505	1	503	125615599	125616103
3A	505	1	503	454390400	454389896
3A	505	1	503	460463035	460462531
3A	501	3	503	464207957	464207457
3A	500	1	498	495546430	495545934
3A	503	3	503	156392008	156391506
3A	504	3	503	312807967	312807464
3A	503	3	503	347613551	347613049
3A	501	3	503	464207454	464206958
3A	498	3	498	581619637	581620132
3A	503	4	503	331033917	331034418
3A	501	3	503	364482728	364482228
3A	505	1	503	474915290	474914786
3A	503	1	503	267024295	267023793
3A	504	2	503	222527968	222528470
3A	505	1	503	379688807	379688306
3A	503	1	503	121072033	121072532
3A	505	1	503	526562530	526562026
3A	507	1	502	51623124	51623627
3A	502	2	503	332486104	332486602
3A	505	1	503	180080502	180081003
3A	506	2	503	306203507	306204009
3A	505	1	503	497126998	497126497
3A	503	1	503	159243820	159243322
3A	505	1	503	269801862	269802366
3A	503	3	503	51622624	51623123
3A	502	2	503	194765251	194765748
3A	498	1	498	417315747	417316241
3A	503	3	503	526562023	526561521
3A	500	3	502	364482225	364481730
3A	503	3	503	472432903	472433404
3A	503	1	503	472433405	472433904
3A	501	3	503	354712520	354713019
3A	503	1	502	399893993	399893496
3A	496	3	498	281907266	281906771
3A	501	3	503	331034421	331034917
3A	503	1	503	371025706	371026207
3A	501	3	503	184014333	184013833
3A	503	3	503	399894495	399893994
3A	503	1	503	474914785	474914286
3A	495	3	497	528268071	528268565
3A	501	3	503	609947587	609947087
3A	503	3	503	222853643	222853141
3A	505	1	503	312807463	312806962
3A	503	1	503	268521775	268521277
3A	501	3	503	315997259	315997759
3A	506	1	503	328710026	328710530
3A	501	1	501	266220928	266221427
3A	502	3	503	399824083	399824582
3A	501	3	503	174645336	174645833
3A	501	3	503	460462528	460462031
3A	501	3	503	473140197	473140694
3A	506	2	503	497126495	497125993
3A	501	3	503	528268574	528269071
3A	503	1	503	267023792	267023293
3A	504	1	503	156391505	156391005
3A	502	2	503	609947085	609946589
3A	497	3	499	138466783	138466290
3A	495	3	497	163153151	163153640
3A	503	1	503	180081004	180081503
3A	505	1	503	302770733	302770229
3A	503	1	503	522926005	522925507
3A	502	2	503	165240672	165241169
3A	501	3	503	281906762	281906264
3A	503	3	503	510950540	510951039
3A	503	1	503	402284123	402284621
3A	503	1	503	454389895	454389396
3A	507	3	503	174651718	174652223
3A	504	1	503	302830137	302829634
3A	482	2	481	222853139	222852658
3A	503	1	503	354714013	354714512
3A	503	1	503	599501034	599500536
3A	505	1	503	176272471	176272967
3A	503	3	503	417315248	417315746
3A	502	4	503	328710534	328711032
3A	505	1	503	351388246	351388747
3A	501	3	503	354715981	354716478
3A	501	3	503	581620140	581620636
3A	503	1	503	495545929	495545430
3A	503	1	503	402283631	402284122
3A	503	3	503	425796909	425796410
3A	501	3	503	667244902	667244404
3A	503	1	503	387023628	387024126
3A	501	3	503	323904249	323904747
3A	503	1	503	484115076	484115575
3A	503	1	503	495842779	495842281
3A	504	2	503	332485599	332486102
3A	473	1	471	86240142	86239670
3A	502	2	503	222528472	222528968
3A	503	3	503	222527465	222527966
3A	502	2	503	329863381	329863868
3A	502	3	503	327094981	327094483
3A	501	2	502	260346240	260345743
3A	502	1	502	302770228	302769732
3A	502	1	502	302829633	302829137
3A	495	1	495	354714513	354715007
3A	501	3	503	458699090	458699586
3A	494	10	503	268347713	268348203
3A	502	3	503	169851647	169852146
3A	501	3	503	323896505	323897003
3A	505	2	503	347613047	347612557
3A	501	3	503	588130090	588130581
3A	501	3	503	371026210	371026699
3A	503	3	503	225723927	225724426
3A	438	1	438	184009976	184009542
3A	501	3	503	224880261	224879765
3A	452	52	503	125651568	125652016
3A	501	3	503	413312842	413313340
3A	428	2	429	176272969	176273395
3A	503	1	503	277800494	277800982
3A	467	3	469	424600106	424600570
3A	503	1	503	426063835	426064323
3A	502	3	503	174652226	174652714
3A	428	1	428	130606536	130606962
3A	426	4	429	174645837	174646262
3A	497	3	497	354713022	354713517
3A	430	3	432	447939426	447939006
3A	494	4	497	354713526	354714007
3A	427	3	429	269802369	269802793
3A	493	3	495	320961414	320960925
3A	495	9	503	351916068	351915588
3A	384	120	503	277800113	277800493
3A	375	1	375	351379302	351379676
3A	352	152	503	471795738	471795390
3A	503	3	503	601313913	601313434
3A	502	3	503	351915584	351915089
3A	314	1	314	266221430	266221743
3A	506	3	503	473140698	473141194
3A	497	3	497	667244400	667243909
3A	419	3	421	233368229	233367814
3A	276	1	276	317899051	317898776
3A	280	224	503	184010762	184010483
3A	450	3	449	224879761	224879316
3A	495	12	503	320960904	320960416
3A	283	221	503	316006581	316006860
3A	293	3	293	354715018	354715310
3A	504	3	503	121072536	121073017
3A	504	3	503	207781184	207780703
3A	503	3	503	406173901	406174372
3A	503	3	503	176273460	176273940
3A	503	3	503	174652718	174653200
3A	500	3	497	194765752	194766229
3A	225	3	227	315997762	315997986
3A	491	14	503	447938203	447937734
3A	508	3	503	528269075	528269560
3A	505	3	503	277800986	277801468
3A	381	3	380	479292305	479292681
3A	504	3	503	599500532	599500050
3A	505	3	503	347612553	347612073
3A	380	3	380	426064327	426064703
3A	323	181	503	224880583	224880265
3A	503	3	503	417316250	417316732
3A	504	3	503	163153650	163154131
3A	373	3	372	609946585	609946218
3A	505	3	503	267023289	267022808
3A	236	3	238	406011637	406011871
3A	381	3	380	317869800	317869422
3A	499	3	497	402284625	402285100
3A	497	12	503	268521264	268520791
3A	380	3	380	312819973	312819598
3A	432	75	503	406011228	406011633
3A	380	3	380	354716482	354716857
3A	235	2	231	184013831	184013598
3A	269	236	503	406173632	406173897
3A	501	3	498	332486606	332487085
3A	469	28	493	363727686	363728148
3A	222	282	503	495816119	495815901
3A	494	12	502	302829123	302828666
3A	501	9	503	163382910	163383402
3A	280	3	279	327094479	327094202
3A	247	3	247	169852150	169852395
3A	497	9	502	329863878	329864343
3A	208	296	503	315997048	315997255
3A	206	298	503	667245610	667245407
3A	168	336	503	354715312	354715477
3A	210	296	503	306202794	306203001
3A	209	296	503	528267861	528268068
3A	210	296	503	130605825	130606032
3A	209	296	503	347613761	347613554
3A	204	296	499	184014543	184014341
3A	211	296	503	522926718	522926511
3A	209	296	503	86240349	86240143
3A	208	296	503	125615392	125615598
3A	226	3	222	125652020	125652245
3A	209	296	503	425797624	425797417
3A	209	296	503	479291091	479291298
3A	209	296	503	417315039	417315245
3A	209	296	503	163152941	163153148
3A	369	28	391	200976460	200976823
3A	209	296	503	351379094	351379301
3A	134	372	503	351388112	351388245
3A	209	296	503	387023420	387023627
3A	209	296	503	472432693	472432900
3A	210	296	503	599501747	599501540
3A	212	296	503	159244531	159244325
3A	208	296	503	302770940	302770734
3A	210	296	503	317899761	317899555
3A	209	296	503	526562736	526562531
3A	209	296	503	302830345	302830138
3A	209	296	503	458698375	458698582
3A	206	296	498	235256460	235256662
3A	210	296	503	222526751	222526958
3A	210	296	503	222853853	222853646
3A	210	296	503	269801654	269801861
3A	210	296	503	328709817	328710025
3A	209	296	503	331033706	331033913
3A	292	75	363	351916364	351916094
3A	210	296	503	495843489	495843282
3A	210	296	503	588129376	588129583
3A	210	296	503	474915497	474915291
3A	210	296	503	484114366	484114571
3A	210	296	503	495546637	495546431
3A	209	296	503	51622415	51622621
3A	209	296	503	460463241	460463036
3A	210	296	503	312808177	312807970
3A	210	296	503	454390608	454390401
3A	197	296	492	464282761	464282569
3A	332	88	413	511285882	511285556
3A	208	296	503	174645126	174645332
3A	125	1	125	277792045	277792169
3A	149	356	503	194765103	194765249
3A	210	296	503	581619429	581619634
3A	176	85	260	341817347	341817172
3A	326	90	410	516791017	516791337
3A	171	88	256	373147625	373147456
3A	106	399	503	379688912	379688808
3A	376	85	454	309865995	309865625
3A	97	1	97	371026700	371026795
3A	402	85	480	309865491	309865095
3A	405	82	480	220246552	220246155
3A	79	425	503	174651637	174651715
3A	87	417	503	260346831	260346745
3A	80	2	81	379688304	379688225
3A	79	3	81	222852654	222852576
3A	79	3	81	526561518	526561440
3A	146	85	228	342775977	342775833
3A	56	2	57	125616105	125616160
3B	501	3	503	469467891	469467391
3B	505	1	503	266910106	266909602
3B	501	3	503	530853557	530853058
3B	503	1	503	157897153	157896652
3B	503	1	503	394053053	394052556
3B	501	3	503	266909599	266909102
3B	501	3	503	616507251	616506752
3B	503	1	503	489489563	489489065
3B	512	1	503	276888401	276888910
3B	501	3	503	339017916	339017417
3B	503	1	503	506082297	506082796
3B	501	3	503	249735348	249735845
3B	510	2	503	506081789	506082296
3B	503	1	503	305929505	305929003
3B	501	3	503	414843281	414842782
3B	505	1	503	548112282	548111782
3B	514	1	503	556629055	556629567
3B	497	2	498	157896650	157896157
3B	504	1	501	250998654	250999148
3B	503	1	503	265160391	265160890
3B	505	1	503	267006803	267006299
3B	511	2	503	454421034	454421540
3B	508	3	503	556740721	556741227
3B	501	3	503	93015392	93014894
3B	512	1	503	243964296	243963787
3B	511	1	503	442337168	442337676
3B	501	3	503	267006296	267005800
3B	501	1	501	556741228	556741724
3B	505	2	497	186072066	186071567
3B	510	3	503	243973178	243972671
3B	513	2	503	354474608	354474097
3B	507	1	495	104044976	104044471
3B	505	3	503	194385248	194385752
3B	502	2	503	249734848	249735345
3B	501	3	503	339016926	339016430
3B	512	2	503	544434811	544435318
3B	496	3	497	394055052	394054557
3B	504	3	495	103791524	103792025
3B	503	1	503	384733416	384733912
3B	503	1	502	393322319	393322817
3B	502	2	503	394052554	394052056
3B	503	1	503	305929002	305928502
3B	498	4	500	415974776	415975271
3B	506	2	503	682727286	682727788
3B	504	1	495	104044462	104043961
3B	503	1	503	194385753	194386251
3B	501	3	503	394053549	394053054
3B	503	1	503	657234489	657233991
3B	503	1	503	325171619	325172116
3B	505	1	503	657234992	657234490
3B	514	1	503	186072580	186072068
3B	493	3	495	393321818	393322310
3B	504	3	503	489490067	489489564
3B	506	2	503	101497047	101497552
3B	497	12	503	243963775	243963283
3B	520	1	503	438055468	438054952
3B	497	3	495	556739712	556740208
3B	497	3	495	591339887	591340383
3B	502	2	503	341343168	341342670
3B	506	1	497	558936745	558936243
3B	502	3	503	616506257	616505759
3B	505	3	503	633636554	633637058
3B	501	3	503	633637061	633637560
3B	492	12	503	414841774	414841286
3B	505	1	495	426593067	426593570
3B	514	1	503	442336655	442337167
3B	505	3	503	269307650	269308151
3B	504	1	503	394054051	394053552
3B	499	5	503	415974276	415974773
3B	514	2	503	454420521	454421032
3B	497	3	495	633637563	633638059
3B	496	12	503	717502926	717502434
3B	506	1	497	426593579	426594081
3B	501	3	503	570439785	570439286
3B	504	1	502	64190331	64190833
3B	502	3	503	93014396	93013899
3B	494	14	503	346369595	346369111
3B	505	3	503	414842779	414842276
3B	514	1	503	717503949	717503437
3B	502	3	503	157897655	157897154
3B	501	3	503	316957737	316958237
3B	509	3	503	328788191	328788697
3B	504	3	495	438055979	438055477
3B	501	3	503	83713634	83714133
3B	501	3	503	269308155	269308653
3B	501	3	503	305930004	305929506
3B	512	1	503	346370118	346369609
3B	502	2	503	591350819	591351317
3B	506	3	503	608401938	608402442
3B	504	1	503	64190835	64191335
3B	504	3	502	194384244	194384747
3B	501	3	503	310252098	310251602
3B	496	12	503	186071550	186071058
3B	503	1	503	250999151	250999650
3B	497	2	498	261063464	261063957
3B	499	3	501	339018419	339017922
3B	503	1	503	394054551	394054052
3B	507	3	503	469468400	469467894
3B	506	2	503	624451628	624451128
3B	503	1	503	83714134	83714631
3B	502	2	503	111631676	111631178
3B	501	3	503	266489696	266489200
3B	509	3	503	341345157	341344649
3B	501	3	503	405515884	405516381
3B	504	2	495	682726778	682727276
3B	495	3	497	101546106	101546595
3B	501	3	503	376848341	376847853
3B	496	3	498	401227927	401228420
3B	497	1	493	101546601	101547096
3B	502	2	503	111653121	111652623
3B	497	3	495	393321312	393321807
3B	512	1	503	415062145	415062654
3B	508	1	503	442337677	442338179
3B	505	3	503	414843787	414843284
3B	511	3	503	544434300	544434809
3B	499	1	495	608402443	608402940
3B	502	2	503	616506750	616506260
3B	501	3	503	194384750	194385245
3B	498	3	497	325156771	325157266
3B	504	1	503	341342669	341342170
3B	501	3	503	384732927	384733415
3B	496	12	503	450799563	450800055
3B	513	2	503	558937257	558936746
3B	497	1	493	101498050	101498544
3B	511	3	503	346370629	346370119
3B	505	3	503	445413144	445412646
3B	499	9	503	454421549	454422042
3B	508	1	503	570438781	570438278
3B	501	9	503	426594095	426594592
3B	497	3	495	101496042	101496538
3B	495	3	497	101497555	101498044
3B	424	4	427	376847849	376847427
3B	505	3	503	93016198	93015694
3B	479	2	471	276888912	276889388
3B	505	3	503	506081289	506081787
3B	501	3	503	101496549	101497045
3B	501	3	503	339016425	339015929
3B	510	1	497	611129223	611128717
3B	501	3	503	265155966	265156454
3B	500	3	495	555142125	555142622
3B	495	3	497	556740219	556740713
3B	499	1	495	570439285	570438790
3B	505	3	495	611129735	611129232
3B	501	3	503	682967471	682967959
3B	511	1	503	143341848	143341340
3B	505	3	503	265155459	265155963
3B	504	3	495	445413655	445413155
3B	497	12	503	530772695	530772205
3B	502	3	503	608402951	608403444
3B	496	3	498	316958240	316958730
3B	464	40	503	341343631	341343170
3B	501	3	503	83713142	83713631
3B	497	12	503	143341328	143340842
3B	502	3	503	335373851	335373353
3B	502	1	498	104043952	104043458
3B	504	4	503	354474093	354473595
3B	514	1	503	387278180	387278692
3B	509	1	503	556629568	556630069
3B	512	1	503	387278693	387279191
3B	509	3	503	243974199	243973694
3B	512	1	503	450799042	450799551
3B	497	3	495	570440286	570439796
3B	504	3	497	530773214	530772712
3B	502	2	503	530853056	530852578
3B	511	3	503	662385725	662385217
3B	508	3	503	243964798	243964297
3B	497	3	498	416633294	416633788
3B	502	3	503	341344646	341344147
3B	513	1	503	243973693	243973181
3B	495	9	503	439356226	439356716
3B	505	3	503	625505117	625505617
3B	497	3	495	93027646	93027151
3B	507	1	503	415062655	415063149
3B	507	1	503	558936237	558935745
3B	458	1	449	662385216	662384761
3B	511	1	503	414842275	414841786
3B	501	3	503	702263830	702264326
3B	441	3	443	591340394	591340829
3B	479	3	472	717503434	717502957
3B	513	1	503	243972670	243972162
3B	497	3	498	416668888	416669382
3B	491	13	503	451352378	451351892
3B	474	40	503	625504642	625505114
3B	503	6	503	662383176	662382693
3B	412	92	503	426592656	426593066
3B	509	1	503	463257780	463258277
3B	412	92	503	555141714	555142122
3B	507	1	503	70722381	70722870
3B	506	1	497	103792034	103792522
3B	497	2	498	328788699	328789182
3B	449	60	503	544477083	544477528
3B	514	3	503	624452128	624451630
3B	502	1	498	387279192	387279675
3B	507	1	503	611128711	611128221
3B	502	3	503	158287652	158287154
3B	406	92	497	530773627	530773222
3B	501	3	503	339017413	339016930
3B	415	89	503	311073386	311072975
3B	413	92	503	544433889	544434297
3B	385	3	387	111686786	111686402
3B	412	92	503	421347547	421347139
3B	414	92	503	387277766	387278179
3B	384	1	384	469467390	469467008
3B	497	3	495	93014891	93014407
3B	415	92	497	463257363	463257774
3B	340	92	431	450789763	450790102
3B	506	3	503	451351888	451351390
3B	340	92	431	445414617	445414279
3B	340	92	431	415061185	415061524
3B	376	1	372	438054951	438054580
3B	347	3	349	415975278	415975624
3B	340	92	431	556627421	556627760
3B	517	3	503	70721894	70722380
3B	366	2	358	555142632	555142997
3B	461	43	503	416636410	416636865
3B	503	3	503	415975850	415976347
3B	461	43	503	416672005	416672460
3B	406	92	497	346371020	346370637
3B	435	72	503	106861708	106862134
3B	342	90	431	354475569	354475230
3B	388	117	503	106847139	106847524
3B	475	9	482	439356726	439357192
3B	505	1	503	548111781	548111297
3B	504	3	503	269308657	269309153
3B	341	163	503	305877850	305877513
3B	295	210	502	261063168	261063461
3B	320	178	495	662386055	662385736
3B	295	206	498	555157037	555157328
3B	262	1	258	265156455	265156716
3B	363	2	363	266489197	266488836
3B	263	235	497	325171352	325171613
3B	269	2	270	101498556	101498823
3B	269	2	270	101547108	101547375
3B	262	242	503	93016460	93016201
3B	382	3	380	249735849	249736226
3B	243	3	245	93027140	93026898
3B	454	3	454	305877509	305877074
3B	292	212	503	103805650	103805938
3B	384	3	380	261063966	261064348
3B	355	12	363	311072962	311072611
3B	241	259	495	70721644	70721883
3B	382	3	380	530852574	530852196
3B	459	3	454	387279684	387280124
3B	348	4	349	157896147	157895801
3B	328	176	503	158287979	158287656
3B	481	5	483	341342164	341341704
3B	381	3	380	83714635	83715008
3B	229	275	503	265160162	265160390
3B	457	3	454	506082800	506083237
3B	206	1	206	316958735	316958940
3B	328	176	503	439355892	439356216
3B	455	3	449	426594596	426595032
3B	236	268	503	101551290	101551521
3B	484	3	481	570438274	570437813
3B	485	3	483	556741730	556742192
3B	448	12	454	243972149	243971719
3B	239	3	236	325157274	325157512
3B	496	12	503	213231696	213231210
3B	197	12	208	103792539	103792735
3B	454	3	454	325172120	325172557
3B	484	3	483	608403448	608403908
3B	422	72	493	213232630	213232218
3B	476	12	483	414841273	414840831
3B	344	67	408	451351330	451351001
3B	385	3	380	555157337	555157719
3B	391	9	394	106862144	106862521
3B	454	3	449	530772201	530771767
3B	182	3	183	633638070	633638251
3B	171	327	497	243974377	243974207
3B	258	3	259	346226798	346226543
3B	187	3	189	392824474	392824659
3B	445	61	503	647769038	647768599
3B	161	335	495	93015563	93015403
3B	189	243	431	625493670	625493857
3B	208	296	503	269307439	269307646
3B	317	75	391	467570744	467570430
3B	153	353	503	354474762	354474610
3B	234	3	230	611128217	611127984
3B	234	3	230	717502430	717502197
3B	205	296	498	194384032	194384235
3B	224	12	230	558935732	558935510
3B	153	353	503	682726624	682726776
3B	209	296	503	341345368	341345161
3B	210	296	503	556739500	556739708
3B	234	3	230	346369107	346368874
3B	153	353	503	104045129	104044977
3B	153	353	503	143342001	143341849
3B	204	296	498	394055263	394055061
3B	164	69	230	625505691	625505853
3B	146	353	495	717504103	717503958
3B	153	353	503	186072733	186072581
3B	153	353	503	415061992	415062144
3B	150	354	503	415975699	415975846
3B	166	68	230	442338253	442338417
3B	165	3	166	555156711	555156875
3B	210	296	503	83712930	83713138
3B	239	3	231	143340838	143340602
3B	234	3	230	556630073	556630305
3B	143	353	493	103791369	103791511
3B	210	296	503	266910314	266910107
3B	153	353	503	442336503	442336654
3B	156	350	503	558937413	558937259
3B	234	3	230	103805942	103806175
3B	142	356	497	555156563	555156703
3B	151	355	503	624452281	624452131
3B	155	353	503	625494996	625495150
3B	188	3	186	158287150	158286965
3B	234	3	230	186071054	186070822
3B	208	296	503	405515676	405515880
3B	153	353	503	450798889	450799041
3B	233	3	229	450800059	450800291
3B	209	296	503	376848552	376848345
3B	209	296	503	682967260	682967467
3B	132	1	132	93015693	93015562
3B	117	92	208	143342700	143342584
3B	151	355	503	243964951	243964801
3B	117	92	208	442335808	442335924
3B	145	353	495	445413809	445413665
3B	117	92	208	454419673	454419789
3B	151	355	503	454420369	454420519
3B	117	92	208	682725932	682726048
3B	153	353	503	611129893	611129741
3B	209	296	503	249734639	249734846
3B	209	296	503	305930215	305930008
3B	117	92	208	70720964	70721080
3B	235	3	230	70722874	70723108
3B	209	296	503	267007010	267006804
3B	117	92	208	276887583	276887699
3B	281	12	292	402622574	402622851
3B	209	297	503	657235199	657234993
3B	117	92	208	104045707	104045591
3B	208	296	503	157897865	157897659
3B	117	92	208	186073428	186073312
3B	208	296	503	506081079	506081285
3B	117	92	208	558938113	558937997
3B	115	94	208	243965646	243965532
3B	203	296	498	530853767	530853566
3B	118	92	208	624456152	624456035
3B	117	92	208	717504796	717504680
3B	208	296	503	339018627	339018423
3B	209	296	503	111686996	111686789
3B	115	94	208	438056681	438056569
3B	327	68	391	566567719	566567397
3B	115	94	208	103790676	103790790
3B	235	3	230	445412642	445412409
3B	120	386	503	111631797	111631678
3B	120	386	503	111653242	111653123
3B	153	352	503	633636399	633636550
3B	96	408	503	310252197	310252102
3B	124	380	503	469435413	469435293
3B	91	341	431	70721100	70721190
3B	94	95	188	662386476	662386383
3B	91	341	431	717504660	717504570
3B	177	85	260	694135208	694135033
3B	91	341	431	104045571	104045481
3B	91	341	431	558937977	558937887
3B	91	341	431	682726068	682726158
3B	91	341	431	243965512	243965422
3B	88	417	503	265155368	265155455
3B	91	341	431	442335944	442336033
3B	80	92	171	625493587	625493666
3B	91	341	431	454419809	454419899
3B	90	342	431	438056548	438056459
3B	91	341	431	103790810	103790900
3B	151	3	153	328789191	328789341
3B	91	341	431	611130454	611130364
3B	78	131	208	611130551	611130474
3B	50	92	141	611152085	611152036
3B	61	3	63	544435321	544435381
3B	28	354	381	415975643	415975670
4A	503	3	503	242174638	242175140
4A	504	2	503	536378554	536379057
4A	501	3	503	492519888	492519389
4A	505	2	503	514255297	514255800
4A	502	2	503	198674502	198674001
4A	501	3	503	447372079	447372579
4A	503	3	503	514256307	514256808
4A	500	1	498	514255801	514256299
4A	505	1	503	138642954	138642452
4A	505	1	503	451768601	451769104
4A	501	3	503	91231800	91232297
4A	503	3	503	57310899	57310398
4A	503	3	503	115793453	115792952
4A	502	4	503	267488719	267488218
4A	505	2	503	299880	299376
4A	505	1	503	148924585	148925088
4A	505	2	503	193784883	193785386
4A	505	1	503	252445631	252445128
4A	497	1	497	369909870	369909374
4A	503	1	503	370595118	370595620
4A	504	2	503	199428780	199429282
4A	500	3	502	209302745	209302248
4A	504	3	503	295109794	295110297
4A	505	1	503	365878085	365877581
4A	502	2	503	487969028	487968529
4A	504	2	503	228866413	228866916
4A	504	2	503	305537391	305537894
4A	503	3	503	453214494	453214996
4A	503	1	503	299375	298876
4A	503	1	503	70332854	70333352
4A	503	3	503	365878587	365878086
4A	506	1	503	492114313	492114818
4A	503	1	503	492519388	492518889
4A	504	1	503	49112503	49113006
4A	503	1	503	83931700	83932197
4A	502	2	503	437053648	437054145
4A	504	2	503	83931197	83931699
4A	507	1	503	216066825	216067331
4A	503	1	503	465175721	465176221
4A	503	3	503	478220470	478220967
4A	502	2	503	206408440	206407940
4A	506	1	503	250855391	250855895
4A	503	3	503	303189860	303189359
4A	503	2	503	451769106	451769605
4A	503	2	503	49139317	49139818
4A	505	1	503	162035261	162034760
4A	504	1	503	193785387	193785887
4A	501	3	503	455372918	455373415
4A	503	1	503	49113007	49113506
4A	503	1	503	150928067	150928566
4A	503	3	503	437053145	437053646
4A	502	2	503	57310396	57309898
4A	505	2	503	177594149	177594653
4A	503	3	503	253812161	253811662
4A	501	3	503	274776345	274776843
4A	503	3	503	187289597	187289095
4A	503	1	503	214245113	214244612
4A	505	1	503	326645106	326644605
4A	503	1	503	49139819	49140318
4A	503	2	503	487968527	487968028
4A	505	1	503	186334438	186334941
4A	501	4	503	206407936	206407443
4A	501	3	503	177594656	177595153
4A	493	3	495	369910874	369910382
4A	497	3	499	198673998	198673505
4A	506	1	503	242175141	242175645
4A	505	1	503	355523163	355523667
4A	501	3	503	455372415	455372915
4A	501	3	503	115792949	115792452
4A	503	3	503	252425127	252424625
4A	505	1	503	253773732	253773231
4A	504	3	503	283720027	283720530
4A	501	3	503	465176224	465176721
4A	503	1	503	223438760	223438262
4A	505	1	503	519211993	519211489
4A	504	2	503	627374124	627374627
4A	501	3	503	266772171	266772668
4A	501	3	503	345102331	345102828
4A	503	1	503	252445127	252444628
4A	503	1	503	317796827	317796329
4A	503	1	503	189789362	189789853
4A	505	1	503	305998810	305998313
4A	505	1	503	374759219	374759721
4A	501	3	503	148925091	148925588
4A	498	6	503	365877575	365877082
4A	503	3	503	186334944	186335445
4A	502	2	503	469393254	469393753
4A	507	1	503	162034759	162034257
4A	502	2	503	366276474	366276972
4A	501	3	503	189789856	189790353
4A	500	3	500	228866919	228867418
4A	504	1	503	478220968	478221468
4A	493	2	492	536379059	536379548
4A	507	1	503	39051229	39051734
4A	503	1	503	39051735	39052223
4A	501	3	503	326644602	326644105
4A	503	1	503	280390	279891
4A	503	1	503	424026910	424027409
4A	506	1	503	223439265	223438762
4A	502	2	503	252424623	252424125
4A	502	2	503	370595622	370596120
4A	503	1	503	404015895	404016394
4A	501	3	503	296044708	296044212
4A	503	1	503	267488217	267487718
4A	503	1	503	410224896	410224397
4A	506	1	503	674961488	674960984
4A	501	3	503	199063527	199063029
4A	496	3	498	447372582	447373074
4A	507	1	503	266772669	266773175
4A	492	10	501	196454997	196455488
4A	504	1	502	305998312	305997813
4A	502	2	501	337795861	337796362
4A	490	3	488	274776846	274777335
4A	504	1	503	278284578	278285069
4A	504	2	503	331262548	331262056
4A	493	3	495	337796367	337796856
4A	503	1	503	369909368	369908872
4A	504	1	503	554667402	554667905
4A	501	3	503	303189356	303188859
4A	505	1	503	150927579	150928066
[truncated: 2,184 more rows]

## Sheet: TtuSat06-663 
TtuSat06-663
satDNA lenght 663 nt
Genome assembly analysis (Svevo.v1)
				CHROMOSOME POSITION
Chromosome	alignment length	alignment start	alignment end	start	end				FISH Signal
1A	664	1	663	4856476	4855814			Chromosome 1A
1A	664	1	663	4857139	4856477			Chromosome 1B
1A	665	1	663	4855813	4855151			Chromosome 2A
1A	666	1	663	48451692	48451030			Chromosome 2B
1A	664	1	663	515222025	515222686			Chromosome 3A
1A	666	1	663	48453018	48452356			Chromosome 3B
1A	664	1	663	523971160	523970498			Chromosome 4A
1A	666	1	663	325301363	325300698			Chromosome 4B
1A	662	3	663	564881020	564880360			Chromosome 5A
1A	665	1	663	44679766	44679104			Chromosome 5B
1A	665	1	663	44687722	44687060			Chromosome 6A
1A	662	3	663	564880357	564879698			Chromosome 6B
1A	664	1	663	577586202	577585540			Chromosome 7A
1A	664	1	663	7690241	7689580			Chromosome 7B
1A	665	1	663	44681093	44680431
1A	665	1	663	44685069	44684407
1A	666	1	663	48454344	48453682
1A	664	1	663	43796673	43797334
1A	664	1	663	43801298	43801959
1A	664	1	663	43787393	43788055
1A	665	1	663	43797998	43798661
1A	664	1	663	43799990	43800652
1A	665	1	663	44604944	44604282
1A	664	1	663	520071750	520072413
1A	664	1	663	577586864	577586203
1A	667	1	663	24012753	24013415
1A	668	1	663	24016065	24016728
1A	664	1	663	43797335	43797997
1A	664	1	663	44607596	44606934
1A	664	1	663	44634536	44633874
1A	665	1	663	44685732	44685070
1A	664	1	663	582816742	582817404
1A	664	1	663	24014078	24014739
1A	652	13	663	44692347	44691698
1A	664	1	663	125788661	125789322
1A	664	1	663	431620338	431620999
1A	664	1	663	467440718	467441379
1A	664	1	663	474609763	474609102
1A	664	1	663	559397021	559397682
1A	664	1	663	572081618	572082279
1A	664	1	663	582817405	582818065
1A	662	1	661	44748557	44747897
1A	663	3	663	407715871	407716531
1A	664	1	663	429953084	429953743
1A	664	1	663	572080296	572080955
1A	664	1	663	10385683	10386345
1A	664	1	663	44614822	44614160
1A	665	1	663	44615485	44614823
1A	665	1	663	44675787	44675125
1A	665	1	663	44678440	44677778
1A	664	1	663	44702199	44701537
1A	664	1	663	44747232	44746570
1A	664	1	663	44749220	44748558
1A	664	1	663	44751874	44751212
1A	666	1	663	264658374	264657711
1A	664	1	663	44644106	44643445
1A	665	1	663	44659221	44658560
1A	664	1	663	44671812	44671151
1A	652	13	663	44718739	44718090
1A	664	1	663	199325588	199324928
1A	664	1	663	521930565	521931226
1A	664	1	663	569878994	569878333
1A	662	3	663	43772824	43773484
1A	651	14	663	44716752	44716104
1A	651	14	663	44728674	44728026
1A	666	1	663	74557467	74556803
1A	657	9	663	182474262	182473607
1A	666	1	663	325302029	325301364
1A	667	1	663	756993	756330
1A	664	1	663	10368461	10369123
1A	665	1	663	10376407	10377069
1A	664	1	663	10387008	10387670
1A	666	1	663	10400239	10400902
1A	664	1	663	13434814	13435476
1A	666	1	663	28169412	28168749
1A	664	1	663	43773485	43774147
1A	665	1	663	43792696	43793359
1A	664	1	663	44608259	44607597
1A	665	1	663	44616149	44615486
1A	664	1	663	44616812	44616150
1A	664	1	663	44640137	44639475
1A	665	1	663	44665189	44664527
1A	665	1	663	48452355	48451693
1A	663	3	663	48455004	48454345
1A	665	1	663	408676763	408676101
1A	666	1	663	495676236	495676899
1A	664	1	663	550618393	550617731
1A	664	1	663	24011427	24012088
1A	664	1	663	26418280	26418941
1A	664	1	663	43854022	43854683
1A	664	1	663	44618136	44617475
1A	652	13	663	44711453	44710804
1A	664	1	663	44757829	44757169
1A	664	1	663	109431642	109430982
1A	664	1	663	431619013	431619674
1A	664	1	663	464597664	464598322
1A	665	1	663	10404211	10404874
1A	664	1	663	43762889	43763551
1A	664	1	663	43768848	43769510
1A	652	13	663	43776149	43776799
1A	665	1	663	43786067	43786729
1A	664	1	663	43790708	43791370
1A	664	1	663	44605607	44604945
1A	652	13	663	44606258	44605608
1A	664	1	663	44612833	44612171
1A	664	1	663	44659884	44659222
1A	664	1	663	44674461	44673799
1A	665	1	663	44686395	44685733
1A	664	1	663	44691697	44691035
1A	659	1	658	44710803	44710147
1A	653	13	663	44714767	44714116
1A	653	13	663	44730642	44729992
1A	652	13	663	44753189	44752539
1A	665	1	663	48453681	48453019
1A	666	1	663	254251498	254250835
1A	664	1	663	264659037	264658375
1A	665	1	663	523970497	523969834
1A	664	1	663	563993221	563992559
1A	664	1	663	572233730	572234387
1A	664	1	663	579587069	579586407
1A	664	1	663	43762227	43762888
1A	664	1	663	43765537	43766198
1A	664	1	663	44633873	44633212
1A	664	1	663	44641461	44640800
1A	664	1	663	44671150	44670490
1A	652	13	663	44702849	44702200
1A	652	13	663	44724700	44724051
1A	652	12	662	44755178	44754529
1A	664	1	663	44756514	44755854
1A	664	1	663	195418574	195419235
1A	664	1	663	199333758	199333098
1A	664	1	663	264659698	264659038
1A	664	1	663	292478283	292478943
1A	664	1	663	318976079	318976740
1A	664	1	663	371394341	371395001
1A	660	1	658	44712790	44712133
1A	666	1	663	520070422	520071087
1A	665	1	663	10379058	10379720
1A	666	1	663	10380383	10381046
1A	664	1	663	10397588	10398250
1A	665	1	663	10403548	10404210
1A	665	1	663	10405534	10406196
1A	665	1	663	10407519	10408182
1A	664	1	663	17751013	17751675
1A	665	1	663	28471428	28472090
1A	665	1	663	34632832	34632170
1A	664	1	663	43767522	43768184
1A	664	1	663	43782099	43782761
1A	664	1	663	43784088	43784750
1A	664	1	663	43793360	43794022
1A	665	1	663	43799326	43799989
1A	664	1	663	44662537	44661875
1A	664	1	663	44672475	44671813
1A	665	1	663	44675124	44674462
1A	664	1	663	44677114	44676452
1A	665	1	663	44677777	44677115
1A	652	13	663	44706815	44706165
1A	653	13	663	44720727	44720077
1A	665	1	663	44736620	44735957
1A	664	1	663	64664097	64663435
1A	665	1	663	74558130	74557468
1A	667	1	663	260626144	260626807
1A	664	1	663	353999423	354000086
1A	668	1	663	411290731	411291394
1A	664	1	663	431619675	431620337
1A	664	1	663	43764875	43765536
1A	664	1	663	43776800	43777460
1A	664	1	663	43778785	43779446
1A	664	1	663	43790046	43790707
1A	664	1	663	44630564	44629903
1A	664	1	663	44638150	44637490
1A	665	1	663	44646088	44645428
1A	664	1	663	44648733	44648073
1A	664	1	663	44691034	44690373
1A	652	13	663	44694996	44694348
1A	664	1	663	44704185	44703524
1A	652	14	663	44737933	44737284
1A	664	1	663	231018519	231019179
1A	664	1	663	518163832	518163172
1A	664	1	663	10383035	10383694
1A	664	1	663	10406197	10406855
1A	662	3	663	43781438	43782098
1A	663	2	663	44640798	44640138
1A	663	2	663	44643443	44642783
1A	665	1	663	10396262	10396925
1A	666	1	663	10402225	10402888
1A	664	1	663	43768185	43768847
1A	664	1	663	43769511	43770173
1A	666	1	663	43774148	43774811
1A	665	1	663	43784751	43785413
1A	664	1	663	43788719	43789381
1A	664	1	663	44613496	44612834
1A	664	1	663	44625929	44625267
1A	664	1	663	44627255	44626593
1A	664	1	663	44636826	44636164
1A	665	1	663	44653367	44652705
1A	664	1	663	44669828	44669166
1A	665	1	663	44694347	44693685
1A	653	13	663	44708801	44708151
1A	666	1	663	44714115	44713452
1A	664	1	663	44718089	44717427
1A	653	13	663	44732628	44731978
1A	653	13	663	44735280	44734630
1A	664	1	663	44739937	44739275
1A	665	1	663	44753865	44753202
1A	665	1	663	44758493	44757830
1A	664	1	663	66909706	66910362
1A	664	1	663	404204360	404205022
1A	665	1	663	10371111	10371772
1A	664	1	663	13660820	13661480
1A	665	1	663	13661481	13662141
1A	664	1	663	24010765	24011426
1A	664	1	663	24014740	24015401
1A	664	1	663	28170074	28169413
1A	664	1	663	43779447	43780108
1A	664	1	663	43794686	43795347
1A	664	1	663	43795348	43796009
1A	664	1	663	43853361	43854021
1A	657	1	656	44611507	44610852
1A	664	1	663	44684406	44683745
1A	652	13	663	44693672	44693023
1A	652	13	663	44696320	44695671
1A	652	13	663	44699536	44698887
1A	664	1	663	44706164	44705503
1A	652	13	663	44708138	44707490
1A	652	13	663	44713439	44712791
1A	652	13	663	44722052	44721403
1A	652	13	663	44723375	44722726
1A	652	13	663	44726025	44725376
1A	664	1	663	64035461	64036122
1A	664	1	663	125786673	125787334
1A	664	1	663	201409307	201408646
1A	664	1	663	504386063	504386724
1A	664	1	663	508564270	508564931
1A	639	26	663	4857776	4857140
1A	663	2	663	43770835	43771494
1A	663	2	663	44631225	44630565
1A	663	2	663	44633210	44632550
1A	664	1	663	44646748	44646089
1A	649	13	658	44709465	44708819
1A	654	12	663	44741254	44740603
1A	664	1	663	559396361	559397020
1A	665	1	663	10365218	10365880
1A	665	1	663	10365881	10366544
1A	665	1	663	10381047	10381709
1A	665	1	663	10383695	10384358
1A	665	1	663	10406856	10407518
1A	664	1	663	17753523	17754185
1A	666	1	663	34633495	34632833
1A	664	1	663	43778122	43778784
1A	664	1	663	43786730	43787392
1A	664	1	663	43788056	43788718
1A	665	1	663	43794023	43794685
1A	665	1	663	43798662	43799325
1A	664	1	663	44606933	44606271
1A	664	1	663	44608922	44608260
1A	664	1	663	44612170	44611508
1A	664	1	663	44635199	44634537
1A	665	1	663	44669165	44668503
1A	665	1	663	44683082	44682420
1A	665	1	663	44693022	44692360
1A	659	1	658	44696994	44696338
1A	659	1	658	44700219	44699563
1A	659	1	658	44704847	44704191
1A	653	13	663	44710129	44709478
1A	665	1	663	44716103	44715441
1A	665	1	663	44721402	44720740
1A	665	1	663	44725375	44724713
1A	664	1	663	44733966	44733304
1A	665	1	663	44739274	44738611
1A	664	1	663	44742590	44741928
1A	665	1	663	44752538	44751875
1A	664	1	663	44760478	44759816
1A	664	1	663	54391830	54391168
1A	664	1	663	304567033	304567695
1A	666	1	663	528097981	528097319
1A	665	1	663	565468861	565469524
1A	641	26	663	569879634	569878995
1A	664	1	663	10379721	10380382
1A	665	1	663	44661209	44660548
1A	653	13	663	44683732	44683083
1A	664	1	663	44747894	44747233
1A	664	1	663	195396698	195397358
1A	661	1	660	565468199	565468857
1A	664	1	663	43184725	43185384
1A	640	26	663	43852724	43853360
1A	651	14	663	44617461	44616813
1A	666	1	663	44668502	44667838
1A	648	12	658	44707478	44706833
1A	664	1	663	311517222	311516563
1A	665	1	663	10374417	10375079
1A	666	1	663	10375743	10376406
1A	666	1	663	10377070	10377733
1A	658	7	663	14315479	14314823
1A	665	1	663	39813673	39813011
1A	662	1	661	43770174	43770833
1A	665	1	663	44632549	44631887
1A	665	1	663	44652704	44652042
1A	667	1	663	44676451	44675788
1A	665	1	663	44689711	44689049
1A	659	1	658	44715440	44714785
1A	653	13	663	44727349	44726699
1A	654	13	663	44728013	44727362
1A	653	13	663	44729979	44729329
1A	665	1	663	44745242	44744579
1A	666	1	663	64036123	64036785
1A	664	1	663	96346659	96345997
1A	665	1	663	404203696	404204359
1A	665	1	663	556083306	556082643
1A	667	1	663	574605990	574606652
1A	666	1	663	582794315	582794978
1A	665	1	663	10369787	10370448
1A	664	1	663	10378396	10379057
1A	664	1	663	10394938	10395599
1A	664	1	663	24013416	24014077
1A	665	1	663	28168748	28168087
1A	665	1	663	34634156	34633496
1A	664	1	663	43764213	43764874
1A	658	1	656	43775473	43776129
1A	664	1	663	44628580	44627919
1A	664	1	663	44629902	44629241
1A	664	1	663	44642782	44642121
1A	664	1	663	44654029	44653368
1A	665	1	663	44663862	44663201
1A	664	1	663	44666511	44665851
1A	664	1	663	44701536	44700875
1A	652	13	663	44719401	44718752
1A	664	1	663	44726698	44726038
1A	664	1	663	44731316	44730655
1A	655	12	663	44749874	44749221
1A	665	1	663	48631963	48632624
1A	664	1	663	64663434	64662774
1A	665	1	663	125787999	125788660
1A	664	1	663	229212460	229211799
1A	664	1	663	230947570	230946909
1A	638	26	660	417166907	417167542
1A	664	1	663	10401566	10402224
1A	664	1	663	10402889	10403547
1A	664	1	663	44642120	44641462
1A	639	26	663	201410606	201409971
1A	664	1	663	10375080	10375742
1A	665	1	663	10382372	10383034
1A	666	1	663	16834118	16833456
1A	664	1	663	43783425	43784087
1A	665	1	663	44638813	44638151
1A	664	1	663	44660547	44659885
1A	664	1	663	44663200	44662538
1A	653	13	663	44682407	44681757
1A	653	13	663	44720064	44719414
1A	653	13	663	44724038	44723388
1A	665	1	663	44733303	44732641
1A	653	13	663	44734617	44733967
1A	666	1	663	44735956	44735293
1A	664	1	663	44743253	44742591
1A	660	7	663	280807667	280807011
1A	664	1	663	541875650	541874988
1A	664	1	663	582794979	582795641
1A	665	1	663	757655	756994
1A	664	1	663	10381710	10382371
1A	665	1	663	10385021	10385682
1A	665	1	663	10396926	10397587
1A	666	3	663	23768683	23768021
1A	664	1	663	43774812	43775472
1A	664	1	663	44639474	44638814
1A	666	1	663	44650718	44650058
1A	664	1	663	44652041	44651380
1A	664	1	663	44667837	44667177
1A	653	13	663	44690360	44689712
1A	652	13	663	44722713	44722065
1A	665	1	663	520071088	520071749
1A	665	1	663	574606653	574607314
1A	663	2	663	9469440	9470100
1A	664	1	663	10404875	10405533
1A	662	3	663	23767358	23766698
1A	659	6	663	31022206	31021549
1A	660	1	658	44688385	44687728
1A	664	1	663	401426106	401425447
1A	663	1	662	419514388	419515048
1A	666	1	663	10373753	10374416
1A	666	1	663	24012089	24012752
1A	653	12	663	43777472	43778121
1A	666	1	663	43782762	43783424
1A	664	1	663	44614159	44613497
1A	664	1	663	44656676	44656014
1A	653	13	663	44689036	44688386
1A	653	13	663	44737271	44736621
1A	664	1	663	44746569	44745907
1A	665	1	663	44755853	44755190
1A	664	1	663	209144898	209145560
1A	665	1	663	280808336	280807674
1A	666	1	663	10384359	10385020
1A	665	1	663	10386346	10387007
1A	665	1	663	10387671	10388332
1A	661	1	660	43763552	43764209
1A	664	1	663	43792034	43792695
1A	664	1	663	43854684	43855345
1A	664	1	663	44648072	44647411
1A	665	1	663	44654691	44654030
1A	652	13	663	44695658	44695009
1A	652	13	663	44698874	44698225
1A	652	13	663	44703511	44702862
1A	666	1	663	44741927	44741266
1A	664	1	663	44754527	44753866
1A	664	1	663	199324927	199324266
1A	639	26	663	254252136	254251499
1A	666	1	663	337572532	337573193
1A	664	1	663	405823304	405822644
1A	639	26	663	28321340	28320704
1A	664	1	663	43766862	43767521
1A	655	12	663	43772169	43772821
1A	664	1	663	44673135	44672476
1A	654	12	663	44743905	44743254
1A	663	1	661	44750548	44749888
1A	664	1	663	66909046	66909705
1A	641	24	663	401427408	401426769
1A	639	26	663	494007996	494008631
1A	639	26	663	496249342	496248707
1A	665	1	663	10363575	10364238
1A	665	1	663	10369124	10369786
1A	665	1	663	10398913	10399575
1A	665	1	663	10399576	10400238
1A	665	1	663	10400903	10401565
1A	664	1	663	43761564	43762226
1A	664	1	663	43766199	43766861
1A	664	1	663	43791371	43792033
1A	665	1	663	43796010	43796672
1A	664	1	663	44627918	44627256
1A	664	1	663	44637489	44636827
1A	654	12	663	44656002	44655353
1A	654	12	663	44657327	44656677
1A	665	1	663	44673798	44673136
1A	666	1	663	44680430	44679767
1A	653	13	663	44681744	44681094
1A	666	1	663	44687059	44686396
1A	654	13	663	44738598	44737947
1A	665	1	663	44745906	44745243
1A	664	1	663	185304368	185305030
1A	665	1	663	196568677	196568015
1A	665	1	663	459595612	459594950
1A	665	1	663	10362251	10362911
1A	664	1	663	10370449	10371110
1A	662	3	663	23768018	23767361
1A	664	1	663	44647410	44646749
1A	664	1	663	44649395	44648734
1A	664	1	663	44650057	44649396
1A	665	1	663	44665850	44665190
1A	652	13	663	44712115	44711466
1A	652	13	663	44731965	44731317
1A	664	1	663	100378939	100379599
1A	664	1	663	289151086	289150426
1A	665	1	663	450845223	450845884
1A	664	1	663	538515835	538515175
1A	664	1	663	541876312	541875651
1A	664	1	663	546960569	546959909
1A	639	26	663	559395723	559396360
1A	664	1	663	569815722	569815062
1A	656	12	663	43789393	43790045
1A	664	1	663	44644765	44644107
1A	666	1	663	44661874	44661210
1A	666	1	663	44667176	44666512
1A	639	26	663	209144261	209144897
1A	639	26	663	497223167	497222532
1A	639	26	663	541475428	541476063
1A	641	24	663	579588372	579587733
1A	662	3	663	758314	757656
1A	665	1	663	24015402	24016064
1A	664	1	663	164076360	164075698
1A	665	1	663	167123647	167124310
1A	664	1	663	408676100	408675438
1A	665	1	663	501509940	501510603
1A	665	1	663	10373091	10373752
1A	664	1	663	13435477	13436138
1A	664	1	663	16467461	16468122
1A	665	1	663	44645427	44644766
1A	665	1	663	44655352	44654692
1A	665	1	663	44717426	44716766
1A	639	26	663	44761116	44760479
1A	664	1	663	98215455	98214794
1A	665	1	663	188761540	188762201
1A	664	1	663	198233911	198234571
1A	665	1	663	352809207	352809867
1A	639	26	663	407790422	407789785
1A	665	1	663	508564932	508565593
1A	649	18	663	9468130	9468776
1A	655	12	663	43780783	43781435
1A	665	1	663	44629240	44628581
1A	664	1	663	44631886	44631227
1A	664	1	663	44759815	44759156
1A	643	24	663	78818766	78818126
1A	639	26	663	404520838	404521474
1A	665	1	663	411198260	411197601
1A	666	1	663	571313698	571313034
1A	639	26	663	572233093	572233729
1A	665	1	663	28320703	28320041
1A	639	26	663	39814972	39814338
1A	664	1	663	44658559	44657897
1A	665	1	663	44679103	44678441
1A	664	1	663	44751211	44750549
1A	665	1	663	125787335	125787998
1A	641	26	663	569817020	569816381
1A	665	1	663	10377734	10378395
1A	665	1	663	10395600	10396261
1A	665	1	663	10398251	10398912
1A	640	26	663	26417642	26418279
1A	665	1	663	35127336	35126675
1A	665	1	663	44670489	44669829
1A	666	1	663	44744578	44743917
1A	664	1	663	48632625	48633286
1A	666	1	663	71967651	71968312
1A	664	1	663	311517883	311517223
1A	652	14	663	372568419	372567769
1A	664	1	663	411197600	411196939
1A	665	3	663	416403928	416403266
1A	664	1	663	459541643	459540982
1A	639	26	663	564881660	564881023
1A	665	1	663	571314359	571313699
1A	648	18	663	17750367	17751012
1A	648	18	663	17752877	17753522
1A	664	1	663	43785414	43786066
1A	664	1	663	122618188	122618847
1A	664	1	663	162515529	162514870
1A	663	1	661	254250834	254250173
1A	666	1	663	381181345	381180681
1A	664	1	663	411198920	411198261
1A	639	26	663	411290094	411290730
1A	664	1	663	484181419	484182071
1A	639	26	663	508563634	508564269
1A	666	1	663	3168461	3169124
1A	665	1	663	10362912	10363574
1A	665	1	663	10366545	10367207
1A	666	1	663	39814337	39813674
1A	665	1	663	44664526	44663863
1A	664	1	663	414421768	414421106
1A	653	26	663	429952432	429953083
1A	666	1	663	495676900	495677563
1A	665	1	663	10372429	10373090
1A	640	26	663	28470789	28471427
1A	664	1	663	44651379	44650719
1A	652	13	663	44700862	44700220
1A	652	13	663	44705490	44704848
1A	639	26	663	185303730	185304367
1A	640	26	663	231017215	231017853
1A	664	1	663	246255987	246256648
1A	639	26	663	414423061	414422424
1A	637	28	663	496577432	496578066
1A	640	26	663	574605352	574605989
1A	665	1	663	581042797	581042136
1A	665	1	663	581043459	581042798
1A	666	1	663	311390	312054
1A	664	1	663	23769345	23768686
1A	651	14	663	203390444	203391092
1A	667	1	663	231017854	231018518
1A	665	1	663	304567696	304568354
1A	639	26	663	325302665	325302030
1A	664	1	663	407789121	407788463
1A	640	26	663	577587501	577586865
1A	647	18	663	16466153	16466797
1A	664	1	663	44626592	44625930
1A	664	1	663	167124311	167124973
1A	665	1	663	272403111	272402448
1A	639	26	663	289151721	289151087
1A	640	26	663	2578240	2578878
1A	666	1	663	19096048	19095387
1A	664	1	663	44759155	44758494
1A	664	1	663	78818125	78817464
1A	639	26	663	164077662	164077025
1A	641	26	663	495675598	495676235
1A	664	1	663	497222531	497221871
1A	639	26	663	523971798	523971161
1A	664	1	663	527051898	527052558
1A	639	26	663	545491239	545491876
1A	639	26	663	19568917	19568282
1A	639	26	663	24010129	24010764
1A	644	26	663	34634798	34634157
1A	667	1	663	44740602	44739938
1A	639	26	663	64034825	64035460
1A	639	26	663	67588406	67587770
1A	640	26	663	182474908	182474272
1A	657	9	663	229211128	229210474
1A	639	26	663	412211243	412211879
1A	639	26	663	459596249	459595613
1A	663	1	662	551576987	551577647
1A	664	3	663	553738487	553739148
1A	640	26	663	758951	758317
1A	665	1	663	67587769	67587112
1A	642	26	663	292477648	292478282
1A	661	1	660	551661913	551662572
1A	634	1	632	10364239	10364870
1A	664	1	663	10371773	10372428
1A	664	1	663	53194561	53195222
1A	640	26	663	162516818	162516181
1A	640	26	663	188760901	188761539
1A	639	26	663	405823942	405823305
1A	639	26	663	550619031	550618394
1A	664	1	663	572080956	572081617
1A	640	26	663	582793677	582794314
1A	618	47	663	44697610	44696995
1A	673	1	663	66910363	66911033
1A	666	1	663	229211798	229211139
1A	639	26	663	323371170	323370534
1A	639	26	663	325376174	325376809
1A	663	1	662	520750939	520751599
1A	642	26	663	527051261	527051897
1A	663	1	662	551586196	551586856
1A	663	1	662	551634127	551634786
1A	640	26	663	553737184	553737820
1A	640	26	663	571314996	571314360
1A	639	26	663	582816106	582816741
1A	664	1	663	2521616	2520959
1A	665	1	663	43780109	43780771
1A	667	1	663	64664760	64664098
1A	642	26	663	66908406	66909045
1A	641	26	663	520069787	520070421
1A	663	1	662	520745050	520745707
1A	663	1	662	520748970	520749628
1A	665	1	663	549246464	549245801
1A	665	1	662	551608614	551609277
1A	640	26	663	10361612	10362250
1A	641	24	663	33268975	33268339
1A	666	1	663	170876531	170875871
1A	637	28	663	198233276	198233910
1A	639	26	663	199326226	199325589
1A	640	26	663	199334397	199333759
1A	664	1	663	271824775	271824115
1A	665	1	663	308900013	308899353
1A	649	17	663	318975432	318976078
1A	634	31	663	497145747	497146377
1A	664	1	662	551576324	551576985
1A	646	1	645	563992558	563991916
1A	639	26	663	13660184	13660819
1A	665	1	663	44757168	44756515
1A	639	26	663	48455643	48455007
1A	649	18	663	271826086	271825440
1A	664	1	663	292478944	292479603
1A	639	26	663	311518520	311517884
1A	639	26	663	352808570	352809206
1A	639	26	663	404203059	404203695
1A	662	1	660	411566577	411567232
1A	639	26	663	416404567	416403931
1A	640	26	663	467439422	467440058
1A	663	1	662	551569042	551569702
1A	662	3	663	569816378	569815723
1A	665	1	663	43771495	43772157
1A	655	12	663	59131098	59130448
1A	665	1	663	453142185	453142847
1A	666	1	662	551558446	551559109
1A	662	2	662	551662577	551663236
1A	640	26	663	100378301	100378938
1A	664	1	663	115339089	115339750
1A	668	1	663	122398602	122399268
1A	664	1	663	357482872	357482212
1A	664	1	662	419500389	419501050
1A	616	49	663	528098594	528097982
1A	664	1	662	551610612	551611274
1A	663	1	662	551612619	551613280
1A	639	26	663	23769982	23769346
1A	664	1	663	122618848	122619507
1A	639	26	663	170877168	170876532
1A	639	26	663	246255350	246255986
1A	593	1	592	260626808	260627399
1A	642	26	663	337590710	337591346
1A	629	26	653	408677396	408676769
1A	664	1	663	420918130	420918789
1A	663	1	662	551597381	551598041
1A	667	1	662	551614607	551615272
1A	663	1	662	551618625	551619285
1A	663	1	662	551621944	551622603
1A	663	1	662	551623932	551624591
1A	663	1	662	551632800	551633460
1A	640	26	663	556083943	556083307
1A	664	1	663	162516180	162515530
1A	666	1	663	235551654	235550991
1A	642	26	663	353998782	353999422
1A	666	1	662	551550512	551551175
1A	663	1	662	551587511	551588169
1A	663	1	662	551605961	551606619
1A	665	1	662	551607949	551608612
1A	657	8	663	19567807	19567152
1A	641	24	663	33162880	33162244
1A	640	26	663	96347297	96346660
1A	640	26	663	122617550	122618187
1A	640	26	663	167123009	167123646
1A	664	1	663	196568014	196567354
1A	664	1	663	325376810	325377471
1A	664	1	663	412211880	412212541
1A	665	1	663	496248706	496248045
1A	664	1	663	521929904	521930564
1A	664	1	662	551548533	551549195
1A	663	1	662	551569704	551570365
1A	661	3	662	551571031	551571688
1A	663	1	662	551571690	551572351
1A	664	1	662	551580241	551580902
1A	640	26	663	563993859	563993222
1A	664	1	663	35126674	35126015
1A	639	26	663	64665397	64664761
1A	666	1	663	72828337	72828996
1A	640	26	663	264660334	264659699
1A	667	1	663	517686252	517685587
1A	665	1	663	545491877	545492535
1A	664	1	662	551547871	551548531
1A	663	1	662	551573677	551574336
1A	663	1	662	551580904	551581563
1A	663	1	662	551615962	551616622
1A	663	1	662	551625254	551625913
1A	664	1	662	551626579	551627239
1A	663	1	662	551637393	551638052
1A	663	3	663	553737823	553738484
1A	648	26	663	30696307	30696953
1A	664	1	663	43800653	43801297
1A	653	12	663	227541854	227542504
1A	666	1	663	292479604	292480266
1A	665	1	663	356737167	356736505
1A	664	1	663	407789784	407789122
1A	641	26	663	431618373	431619012
1A	640	26	663	501509305	501509939
1A	665	1	663	517402644	517403306
1A	665	1	662	551545232	551545895
1A	665	1	662	551553814	551554477
1A	665	1	663	556082642	556081980
1A	664	1	663	401426768	401426107
1A	665	1	663	497146378	497147039
1A	667	1	663	538514508	538513848
1A	663	1	662	551554479	551555140
1A	665	1	662	551563747	551564408
1A	665	1	662	551566393	551567054
1A	664	1	662	551620617	551621279
1A	639	26	663	572079658	572080295
1A	663	1	662	9468777	9469437
1A	640	26	663	28170711	28170075
1A	640	26	663	59131745	59131110
1A	639	26	663	98216092	98215456
1A	663	3	663	151587605	151586950
1A	639	26	663	184095136	184094500
1A	639	26	663	280808967	280808337
1A	664	1	662	551543907	551544566
1A	661	1	659	551552490	551553147
1A	663	1	662	551568380	551569040
1A	663	1	662	551581565	551582225
1A	663	1	662	551604637	551605297
1A	664	1	662	551631474	551632134
1A	663	1	662	551638717	551639377
1A	663	1	662	551640704	551641364
1A	663	1	662	551642029	551642689
1A	666	1	663	28472091	28472754
1A	641	26	663	115337118	115337757
1A	665	1	663	170875870	170875207
1A	639	28	663	541876949	541876313
1A	640	26	663	3167179	3167816
1A	641	26	663	35127975	35127337
1A	664	1	663	414422423	414421769
1A	664	1	662	419513724	419514386
1A	640	26	663	504385425	504386062
1A	641	24	663	517697345	517696709
1A	664	1	662	551622605	551623267
1A	663	1	662	551639379	551640040
1A	664	1	662	551647729	551648391
1A	665	1	663	30697615	30698274
1A	640	26	663	48631326	48631962
1A	639	26	663	109432279	109431643
1A	673	1	663	115337758	115338428
1A	654	12	663	373016828	373017479
1A	664	1	663	374026706	374026048
1A	664	1	663	417521116	417521775
1A	664	1	663	467440059	467440717
1A	663	1	662	520747662	520748316
1A	667	1	663	538515174	538514509
1A	663	1	662	551555142	551555802
1A	665	1	662	551559773	551560433
1A	663	1	662	551563085	551563745
1A	663	1	662	551565731	551566391
1A	663	1	662	551567056	551567715
1A	663	1	662	551574338	551574998
1A	663	1	662	551590804	551591464
1A	663	1	662	551594744	551595404
1A	664	1	662	551605299	551605959
1A	643	26	663	71967011	71967650
1A	639	26	663	74558758	74558131
1A	665	1	663	164077024	164076361
1A	666	1	663	201409970	201409308
1A	666	1	663	271825439	271824776
1A	665	1	663	431621000	431621662
1A	664	1	663	496578067	496578724
1A	648	18	663	577730715	577730071
1A	640	26	663	229213098	229212461
1A	663	1	663	409402947	409403607
1A	663	1	662	520749630	520750285
1A	663	1	662	551592117	551592778
1A	664	1	662	551617961	551618623
1A	663	1	662	551641366	551642027
1A	664	1	663	323370533	323369875
1A	664	1	663	357482211	357481553
1A	663	1	662	551556460	551557119
1A	663	1	662	551559111	551559771
1A	663	1	662	551583549	551584209
1A	664	1	662	551663238	551663897
1A	665	1	663	3267627	3268290
1A	666	1	663	33162243	33161580
1A	665	1	663	151586949	151586286
1A	665	1	663	184094499	184093855
1A	640	26	663	416561239	416560605
1A	665	1	663	417168210	417168872
1A	639	26	663	515221390	515222024
1A	665	1	662	551613942	551614605
1A	665	1	662	551628820	551629483
1A	664	1	663	2578879	2579540
1A	647	18	663	340632911	340633552
1A	662	1	661	520746357	520747007
1A	665	1	662	551544568	551545230
1A	665	1	662	551567717	551568378
1A	664	1	662	551603321	551603982
1A	642	24	663	17117642	17117003
1A	639	26	663	54392466	54391831
1A	665	1	663	115338429	115339088
1A	641	24	663	272403740	272403112
1A	668	1	663	352809868	352810533
1A	663	1	662	551560435	551561095
1A	663	1	662	551561760	551562420
1A	663	1	662	551585534	551586194
1A	664	1	662	551598701	551599361
1A	663	1	662	551607287	551607947
1A	663	1	662	551624593	551625252
1A	664	1	662	551630149	551630809
1A	663	1	662	551640042	551640702
1A	663	1	662	551643356	551644016
1A	665	1	662	551663899	551664559
1A	664	1	663	577189721	577189062
1A	640	26	663	578772253	578771617
1A	664	1	663	16466798	16467460
1A	639	26	663	19096682	19096049
1A	662	3	663	67587109	67586450
1A	639	26	663	474610392	474609764
1A	663	1	662	551582889	551583547
1A	665	1	662	551611954	551612617
1A	663	1	662	551613282	551613940
1A	665	1	662	551642691	551643354
1A	637	29	663	151588905	151588270
1A	664	1	663	308899352	308898692
1A	639	26	663	337571230	337571867
1A	664	1	663	517401983	517402643
1A	662	1	661	520743094	520743745
1A	665	1	662	551557783	551558444
1A	665	1	662	551561097	551561758
1A	665	1	662	551562422	551563083
1A	664	1	662	551617297	551617959
1A	664	1	662	551625915	551626577
1A	663	1	662	551627241	551627902
1A	639	26	663	577732031	577731394
1A	641	26	663	581044092	581043460
1A	667	1	663	2579541	2580206
1A	664	1	663	17117002	17116343
1A	582	13	593	44698212	44697633
1A	639	26	663	196569314	196568678
1A	636	29	663	235552287	235551655
1A	665	1	663	236666149	236665490
1A	639	26	663	357484172	357483536
1A	654	12	663	401498463	401499115
1A	664	1	663	496248044	496247386
1A	664	1	663	549245800	549245142
1A	663	1	662	551564410	551565070
1A	663	1	662	551577649	551578309
1A	647	18	663	371393696	371394340
1A	664	1	662	551565072	551565729
1A	666	1	662	551606621	551607285
1A	665	1	662	551633462	551634125
1A	665	1	663	571378962	571379625
1A	641	26	663	16834757	16834119
1A	640	26	663	27148653	27148016
1A	664	1	663	34632169	34631508
1A	664	1	662	551601331	551601992
1A	663	1	662	551638054	551638715
1A	641	26	663	565467560	565468198
1A	641	24	663	14316125	14315486
1A	663	1	662	551557121	551557781
1A	664	1	662	551575000	551575660
1A	663	1	662	551584873	551585532
1A	664	1	662	551599363	551600022
1A	665	1	663	33268338	33267676
1A	665	1	663	109430981	109430319
1A	664	1	663	230948233	230947571
1A	666	1	662	551578913	551579577
1A	663	1	662	551586858	551587509
1A	663	1	662	551596069	551596721
1A	666	1	662	551636064	551636728
1A	664	1	663	198234572	198235232
1A	641	26	663	260625505	260626143
1A	656	12	663	401520420	401521074
1A	638	27	663	452718982	452718349
1A	647	18	663	453141543	453142184
1A	663	1	662	520747010	520747660
1A	641	26	663	538516474	538515836
1A	664	1	662	551588171	551588832
1A	664	1	662	551598043	551598699
1A	664	1	662	551602658	551603319
1A	663	1	662	551623269	551623930
1A	665	1	662	551629485	551630147
1A	664	1	662	551632136	551632798
1A	663	1	662	551644682	551645343
1A	668	1	663	19095386	19094721
1A	661	6	663	352810531	352811189
1A	639	26	663	411565941	411566576
1A	664	1	662	551543245	551543905
1A	663	1	662	551570367	551571027
1A	664	1	662	551572353	551573013
1A	664	1	662	551582227	551582887
1A	651	1	649	551596723	551597371
1A	665	1	663	554337026	554337685
1A	640	26	663	7072294	7072928
1A	568	97	663	10388512	10389078
1A	663	3	663	151588267	151587608
1A	664	1	663	202794289	202794951
1A	666	1	663	330599164	330599827
1A	664	1	663	337591347	337592009
1A	639	26	662	450844587	450845221
1A	654	12	663	519169164	519168514
1A	663	1	662	551619963	551620615
1A	666	1	663	577191046	577190383
1A	639	26	663	13434188	13434813
1A	640	26	663	116711073	116711711
1A	664	1	663	116712377	116713038
1A	639	26	663	215113603	215114235
1A	664	1	663	340441179	340441839
1A	642	26	663	411200083	411199445
1A	637	29	663	420917495	420918129
1A	663	1	662	520743748	520744398
1A	663	1	662	520750287	520750937
1A	665	1	662	551590140	551590802
1A	664	1	662	551595406	551596067
1A	664	1	662	551630811	551631472
1A	664	1	662	551636730	551637391
1A	665	1	662	579587732	579587071
1A	645	1	643	136472484	136473126
1A	637	1	636	323369874	323369242
1A	652	13	663	356735831	356735184
1A	664	1	663	404521475	404522134
1A	664	1	663	450845885	450846543
1A	663	1	662	551594089	551594742
1A	641	26	663	136471195	136471834
1A	640	26	663	203389797	203390430
1A	665	1	663	233987185	233987848
1A	641	26	663	417678016	417678655
1A	639	26	663	494481952	494481319
1A	665	1	662	551645345	551646008
1A	664	1	663	554337686	554338336
1A	641	26	663	310752	311389
1A	665	1	663	312055	312716
1A	664	1	663	3167817	3168460
1A	640	26	663	233986547	233987184
1A	647	18	663	340439888	340440523
1A	664	1	662	551621281	551621942
1A	663	3	663	125786011	125786672
1A	655	12	663	412701874	412701222
1A	642	24	663	417167569	417168209
1A	663	2	663	501510605	501511265
1A	663	1	662	520744400	520745048
1A	663	1	662	551553152	551553812
1A	663	1	662	551573015	551573675
1A	664	1	662	551634788	551635448
1A	665	1	663	569878332	569877692
1A	667	1	663	186857174	186857837
1A	647	18	663	401351651	401352295
1A	666	1	663	412212542	412213204
1A	663	1	662	520745709	520746355
1A	661	1	659	520752249	520752897
1A	639	26	663	3267000	3267626
1A	631	34	663	48210442	48211070
1A	664	1	663	136471835	136472483
1A	664	1	663	186856513	186857173
1A	652	13	663	203391105	203391753
1A	639	26	663	506012729	506013360
1A	664	1	662	551644018	551644680
1A	665	1	663	577190382	577189722
1A	653	12	663	583768449	583769097
1A	665	1	663	44729328	44728688
1A	666	1	663	116711712	116712376
1A	664	1	663	227541184	227541842
1A	639	26	662	419513086	419513722
1A	665	1	662	551592780	551593434
1A	663	1	662	551600670	551601329
1A	673	1	662	551616624	551617295
1A	653	12	663	72827035	72827684
1A	658	9	663	294346682	294346029
1A	666	1	663	357483535	357482873
1A	647	18	663	577731376	577730733
1A	637	29	663	236666784	236666150
1A	665	1	663	353067029	353067690
1A	664	1	663	356736504	356735844
1A	663	1	662	520748318	520748968
1A	664	1	663	549341529	549340869
1A	666	1	662	551601994	551602656
1A	636	26	660	330598528	330599160
1A	663	1	662	551579579	551580239
1A	639	1	636	35315039	35315674
1A	666	1	663	412702548	412701886
1A	638	26	662	419499752	419500387
1A	654	12	663	459540970	459540321
1A	639	26	663	514563699	514564332
1A	663	1	662	551588834	551589486
1A	639	26	663	230948871	230948234
1A	637	26	660	401497814	401498448
1A	664	1	663	494739566	494738911
1A	665	1	663	514565643	514566291
1A	639	26	663	517401345	517401982
1A	638	26	662	520742466	520743092
1A	665	1	662	551549197	551549853
1A	663	1	662	551549855	551550510
1A	663	1	662	551591466	551592115
1A	676	1	662	551619287	551619961
1A	639	29	663	552942665	552942031
1A	664	1	663	38288608	38287956
1A	650	18	663	202836530	202837175
1A	636	26	660	401519772	401520405
1A	639	26	663	407715232	407715868
1A	640	26	663	417520480	417521115
1A	664	1	663	72827685	72828336
1A	665	1	663	337571868	337572531
1A	665	1	663	353066366	353067028
1A	665	1	663	395895273	395895923
1A	663	1	662	551593436	551594087
1A	664	1	662	551609958	551610610
1A	642	26	663	583767797	583768437
1A	665	1	663	30696954	30697614
1A	653	13	663	38289257	38288609
1A	640	26	663	484180781	484181418
1A	665	1	662	551545897	551546553
1A	663	1	662	551589488	551590138
1A	648	18	663	33018392	33017746
1A	640	26	663	395894637	395895272
1A	638	28	663	546961202	546960570
1A	664	1	662	551555804	551556458
1A	660	1	659	551575662	551576319
1A	665	1	662	551584211	551584871
1A	635	26	660	579209123	579209749
1A	654	12	663	519169826	519169176
1A	663	1	662	520751601	520752247
1A	636	29	663	549247742	549247118
1A	654	13	663	28320028	28319379
1A	639	26	662	43184091	43184723
1A	665	1	663	337592010	337592669
1A	640	26	663	409401648	409402283
1A	663	1	662	551551834	551552488
1A	639	26	663	294347325	294346691
1A	640	26	663	381181973	381181346
1A	667	1	663	409402284	409402946
1A	663	1	660	417678656	417679303
1A	651	12	661	552942018	552941372
1A	664	1	663	330599828	330600489
1A	631	1	629	340633553	340634169
1A	649	17	663	521929256	521929903
1A	665	1	662	551547213	551547869
1A	652	13	663	28319366	28318719
1A	637	28	663	459542276	459541644
1A	639	26	662	551542607	551543243
1A	598	68	663	53193968	53194560
1A	665	1	663	514564986	514565642
1A	651	18	663	353065718	353066365
1A	664	1	663	29530869	29531528
1A	665	1	663	514564333	514564985
1A	665	1	663	549247117	549246465
1A	644	18	660	202793645	202794285
1A	641	26	663	577191686	577191047
1A	661	1	660	373017480	373018137
1A	666	1	662	493847203	493847865
1A	664	1	663	549342190	549341530
1A	664	1	662	551551177	551551832
1A	665	1	663	35421592	35422251
1A	663	1	660	493847867	493848528
1A	639	26	663	2522250	2521617
1A	647	18	663	493846559	493847202
1A	638	27	663	519170473	519169838
1A	664	1	663	583769098	583769749
1A	631	26	654	29530230	29530859
1A	640	26	663	31531605	31530967
1A	665	1	663	202837176	202837830
1A	645	20	663	373018160	373018803
1A	621	1	620	496578725	496579344
1A	664	1	662	551546555	551547211
1A	664	1	663	31530966	31530308
1A	636	29	661	31307510	31306879
1A	647	18	663	35314397	35315038
1A	667	1	663	340440524	340441178
1A	625	26	649	494752702	494752091
1A	664	3	663	541487537	541486878
1A	665	1	662	551603984	551604635
1A	549	116	663	44609470	44608923
1A	662	1	660	93568637	93569295
1A	639	26	663	356737798	356737168
1A	640	26	663	373016181	373016816
1A	640	26	663	122397974	122398601
1A	579	86	663	473594080	473594653
1A	641	24	663	372569654	372569038
1A	562	103	663	195396137	195396697
1A	664	1	662	551600024	551600668
1A	688	1	662	551615274	551615960
1A	645	18	661	186855225	186855860
1A	580	85	663	65760561	65759983
1A	639	26	663	72826396	72827023
1A	642	28	663	57011789	57011153
1A	664	1	663	494008632	494009277
1A	642	26	663	7690874	7690242
1A	642	24	663	33019042	33018406
1A	577	89	663	31022783	31022211
1A	664	1	663	93567983	93568636
1A	638	27	663	38289904	38289270
1A	666	1	661	417679307	417679968
1A	628	40	663	549342816	549342191
1A	664	1	663	579209753	579210388
1A	545	1	544	199333097	199332555
1A	540	128	663	44657875	44657339
1A	686	1	662	551611276	551611952
1A	636	29	663	412703173	412702549
1A	551	3	552	551646872	551647421
1A	563	103	663	195418012	195418573
1A	553	1	552	551627904	551628455
1A	553	1	552	520752901	520753449
1A	664	1	663	186855863	186856512
1A	510	1	508	254250170	254249664
1A	573	93	663	494480830	494480261
1A	553	1	552	551646010	551646561
1A	486	180	663	518164317	518163833
1A	473	191	663	43761091	43761563
1A	489	1	488	44604281	44603794
1A	655	12	663	545492547	545493199
1A	503	163	663	464597162	464597663
1A	651	12	661	190739860	190739217
1A	665	1	663	61198785	61198128
1A	482	1	481	19568281	19567804
1A	510	12	520	294346017	294345511
1A	478	1	477	10408183	10408655
1A	575	3	574	35422254	35422823
1A	483	180	662	551661429	551661911
1A	462	203	663	44618594	44618137
1A	545	123	663	554336487	554337025
1A	593	72	662	551578339	551578911
1A	428	1	427	182473606	182473181
1A	480	1	478	494481318	494480841
1A	435	230	663	10394504	10394937
1A	431	26	455	65761018	65760589
1A	436	17	450	584166873	584167305
1A	418	247	663	10368043	10368460
1A	663	12	662	190738542	190737889
1A	482	1	480	571313033	571312554
1A	422	1	421	311516562	311516143
1A	584	1	574	494738910	494738332
1A	481	1	479	57011152	57010676
1A	416	1	415	494009278	494009692
1A	411	1	410	523969833	523969425
1A	530	135	663	61199304	61198786
1A	402	1	399	24016729	24017129
1A	394	1	393	405822643	405822251
1A	420	7	425	14314816	14314400
1A	402	1	399	582818066	582818464
1A	401	1	399	48451029	48450630
1A	379	1	378	407716532	407716908
1A	388	1	387	565469525	565469909
1A	365	301	663	27367274	27367637
1A	390	1	387	484182072	484182457
1A	392	3	393	71968315	71968705
1A	412	1	411	577585539	577585132
1A	408	1	406	571379626	571380029
1A	409	1	406	452718348	452717943
1A	400	1	399	356735183	356734787
1A	643	3	642	552941367	552940756
1A	383	1	380	16833455	16833077
1A	411	1	410	541874987	541874579
1A	385	280	663	414267991	414268375
1A	365	3	366	564879695	564879332
1A	400	1	399	3169125	3169522
1A	400	1	399	474609101	474608705
1A	411	1	410	116713039	116713446
1A	408	1	406	29531529	29531933
1A	337	327	663	10364881	10365217
1A	413	1	411	574607315	574607725
1A	407	1	406	233987849	233988246
1A	408	1	406	493848532	493848935
1A	400	24	422	308900617	308900220
1A	417	1	415	66911034	66911448
1A	367	1	366	19567151	19566791
1A	394	1	390	528097318	528096928
1A	393	1	389	122399269	122399660
1A	416	1	415	264657710	264657300
1A	340	1	339	43801960	43802298
1A	359	1	357	411199444	411199087
1A	395	1	394	43855346	43855735
1A	403	1	402	215114236	215114636
1A	414	3	415	541486875	541486463
1A	412	1	410	39813010	39812601
1A	411	1	410	4855150	4854742
1A	331	333	663	372568762	372568433
1A	412	1	410	64036786	64037194
1A	411	1	410	528087953	528087546
1A	432	1	429	202837831	202838259
1A	331	333	663	374027035	374026707
1A	429	1	428	497147040	497147464
1A	436	12	446	235550979	235550546
1A	355	1	353	520072414	520072766
1A	384	1	383	100379600	100379981
1A	375	1	374	550617730	550617358
1A	414	1	410	74556802	74556396
1A	419	1	415	246256649	246257066
1A	355	1	353	325300697	325300345
1A	340	1	339	459594949	459594612
1A	405	1	404	517685586	517685183
1A	411	1	410	199324265	199323858
1A	405	12	415	579210400	579210802
1A	412	1	410	337592670	337593078
1A	411	1	410	318976741	318977147
1A	400	12	410	417679982	417680378
1A	350	316	663	517686598	517686253
1A	360	303	662	551609605	551609956
1A	412	1	410	125789323	125789730
1A	321	1	320	517696708	517696390
1A	390	1	389	16468123	16468507
1A	397	20	415	96345984	96345594
1A	387	12	396	546959897	546959514
1A	395	1	393	312717	313108
1A	401	1	399	453142848	453143244
1A	410	2	410	495677566	495677970
1A	346	1	345	563983248	563982905
1A	414	1	410	48633287	48633695
1A	354	1	353	354000087	354000438
1A	302	362	662	551635761	551636062
1A	412	1	410	559397683	559398090
1A	312	352	663	273787644	273787955
1A	320	26	343	517242230	517241913
1A	409	3	410	404205025	404205430
1A	400	1	399	494480260	494479863
1A	411	1	410	504386725	504387132
1A	362	1	361	3268291	3268650
1A	331	10	339	340634173	340634502
1A	334	330	663	416560301	416559969
1A	448	1	446	236665489	236665043
1A	355	1	353	381180680	381180328
1A	412	1	410	209145561	209145966
1A	316	1	315	756329	756015
1A	292	373	663	171690879	171690589
1A	326	1	325	569877691	569877368
1A	411	1	410	7689579	7689170
1A	395	17	410	304568371	304568761
1A	410	3	410	186857840	186858243
1A	390	12	399	115339762	115340147
1A	390	1	386	549245141	549244754
1A	290	374	663	93567695	93567982
1A	374	1	373	202794952	202795324
1A	307	1	303	581042135	581041830
1A	304	1	303	289150425	289150125
1A	319	1	318	408675437	408675122
1A	390	1	389	203391754	203392140
1A	416	1	410	414268376	414268783
1A	293	372	663	528088246	528087954
1A	319	1	318	551664561	551664877
1A	313	3	314	553739151	553739461
1A	400	1	399	497221870	497221475
1A	394	1	389	521931227	521931614
1A	312	1	311	572082280	572082588
1A	322	1	320	419515050	419515366
1A	366	1	365	429953744	429954105
1A	311	1	310	551635450	551635757
1A	310	1	309	198235233	198235540
1A	323	1	320	419501052	419501369
1A	318	1	317	551609279	551609594
1A	402	1	400	2580207	2580604
1A	413	1	410	409403608	409404013
1A	302	1	300	10389079	10389377
1A	322	1	320	43185385	43185703
1A	317	1	315	404522135	404522445
1A	309	1	307	506013361	506013668
1A	304	1	303	541476064	541476366
1A	249	415	663	125785761	125786008
1A	315	1	314	569815061	569814754
1A	304	1	303	527052559	527052858
1A	367	1	366	2520958	2520598
1A	352	65	415	182455834	182455490
1A	304	1	303	54391167	54390866
1A	319	1	318	122619508	122619823
1A	310	1	309	167124974	167125281
1A	322	1	321	294305430	294305111
1A	417	1	410	517403307	517403717
1A	400	14	410	577189047	577188654
1A	416	1	410	65759982	65759574
1A	415	1	410	170875206	170874799
1A	304	1	302	357481552	357481252
1A	324	12	330	401521086	401521404
1A	304	1	303	515222687	515222985
1A	416	1	410	19094720	19094314
1A	330	1	329	411196938	411196613
1A	331	1	328	229210473	229210146
1A	321	1	320	292480267	292480584
1A	359	9	366	473594663	473595014
1A	305	1	303	464598323	464598625
1A	312	1	309	519168513	519168206
1A	412	1	410	53195223	53195624
1A	357	26	381	125785408	125785762
1A	301	1	296	416560604	416560305
1A	321	1	320	518163171	518162854
1A	401	1	399	167555240	167555638
1A	302	1	299	337573194	337573493
1A	304	18	320	450846548	450846849
1A	319	1	318	98214793	98214480
1A	304	1	303	184093854	184093556
1A	309	1	308	273787956	273788262
1A	290	1	289	372569037	372568749
1A	304	1	303	556081979	556081681
1A	304	1	303	9470101	9470403
1A	416	1	410	352811190	352811596
1A	304	1	303	420918790	420919091
1A	301	3	302	572234390	572234687
1A	394	12	404	30698286	30698675
1A	318	1	317	308898691	308898376
1A	311	1	310	467441380	467441684
1A	324	12	330	401499127	401499444
1A	316	1	314	416403265	416402952
1A	304	1	303	579586406	579586105
1A	327	18	343	93567375	93567699
1A	309	1	308	514566292	514566598
1A	304	1	303	34631507	34631207
1A	304	1	303	64662773	64662473
1A	413	1	410	109430318	109429910
1A	309	1	308	164075697	164075391
1A	294	12	303	416559957	416559667
1A	339	1	337	554338337	554338671
1A	411	1	410	72828997	72829404
1A	327	1	325	373018804	373019126
1A	304	1	303	26418942	26419243
1A	304	1	303	48211071	48211372
1A	304	1	303	501511266	501511567
1A	309	1	308	231019180	231019486
1A	300	1	297	401425446	401425148
1A	318	1	317	195397359	195397672
1A	314	12	324	538513836	538513525
1A	306	12	316	330600501	330600800
1A	362	1	358	372567768	372567415
1A	289	1	287	407788462	407788175
1A	304	3	303	508565596	508565896
1A	244	26	268	48210208	48210450
1A	327	1	324	93569299	93569617
1A	319	9	324	340441847	340442163
1A	304	1	303	412701221	412700924
1A	292	13	303	185305043	185305331
1A	305	1	303	549340868	549340567
1A	294	18	308	577730053	577729764
1A	410	1	407	31021548	31021143
1A	309	1	308	201408645	201408339
1A	402	12	410	325377483	325377877
1A	310	13	320	28318706	28318399
1A	304	1	303	417521776	417522076
1A	218	446	663	571378744	571378961
1A	317	1	314	38287955	38287643
1A	209	455	663	308900221	308900014
1A	305	1	302	272402447	272402149
1A	243	423	663	182456111	182455870
1A	266	13	277	411291407	411291670
1A	304	1	303	78817463	78817162
1A	307	1	303	411567236	411567539
1A	338	327	663	190740205	190739872
1A	307	12	317	195419248	195419552
1A	304	1	303	395895924	395896223
1A	312	1	310	371395002	371395296
1A	263	1	262	583769750	583770011
1A	190	474	663	304566843	304567032
1A	280	1	279	31530307	31530037
1A	331	1	330	401352296	401352606
1A	178	487	663	411199097	411198921
1A	250	31	277	190737857	190737609
1A	203	1	202	7072929	7073128
1A	209	1	207	59130447	59130240
1A	183	1	182	551648393	551648574
1A	168	1	167	162514869	162514702
1A	184	26	208	414267800	414267982
1A	171	1	170	27148015	27147845
1A	149	515	663	294305578	294305431
1A	162	501	662	551628657	551628818
1A	139	525	663	227541046	227541183
1A	151	159	309	43802289	43802438
1A	125	13	137	578771604	578771480
1A	147	26	171	571378592	571378738
1A	110	1	110	582795642	582795751
1A	125	538	662	551647610	551647727
1A	112	1	111	33017745	33017634
1A	125	538	662	551646751	551646868
1A	94	1	94	230946908	230946816
1A	178	223	399	271823771	271823596
1A	112	223	333	407788117	407788007
1A	339	266	601	165807919	165807593
1B	664	1	663	630109686	630110348
1B	664	1	663	630110349	630111011
1B	664	1	663	632057617	632056955
1B	664	1	663	483008455	483009117
1B	664	1	663	629080495	629079833
1B	664	1	663	630107033	630107695
1B	664	1	663	630108359	630109021
1B	665	1	663	630118952	630119615
1B	665	1	663	630122260	630122923
1B	666	1	663	632056954	632056292
1B	664	1	663	80560325	80559664
1B	664	1	663	483007793	483008454
1B	664	1	663	652706856	652706195
1B	662	3	663	489710245	489709585
1B	662	3	663	632055626	632054966
1B	665	1	663	25872594	25873257
1B	664	1	663	606291695	606291033
1B	665	1	663	629079168	629078505
1B	664	1	663	630107696	630108358
1B	665	1	663	630122924	630123587
1B	665	1	663	629079832	629079169
1B	664	1	663	629081823	629081161
1B	666	1	663	629083813	629083150
1B	664	1	663	630106370	630107032
1B	665	1	663	630109022	630109685
1B	665	1	663	662322018	662321356
1B	666	1	663	135938174	135937510
1B	666	1	663	629081160	629080496
1B	665	1	663	57623167	57622505
1B	665	1	663	402298502	402299164
1B	665	1	663	629082487	629081824
1B	665	1	663	630111012	630111675
1B	664	1	663	630113003	630113665
1B	664	1	663	630116309	630116971
1B	665	1	663	630119616	630120278
1B	664	1	663	632056291	632055629
1B	664	1	663	601587224	601587885
1B	664	1	663	629083149	629082488
1B	664	1	663	649165280	649165941
1B	662	3	663	96734239	96733581
1B	662	3	663	97732882	97732223
1B	665	1	663	554578177	554578839
1B	664	1	663	630111676	630112338
1B	664	1	663	630114982	630115644
1B	664	1	663	630124251	630124913
1B	659	6	663	489710902	489710248
1B	664	1	663	652709509	652708849
1B	664	1	663	579565429	579564771
1B	667	1	663	652708848	652708184
1B	665	1	663	25915147	25915809
1B	666	1	663	50712481	50711818
1B	665	1	663	579694747	579695409
1B	665	1	663	630118288	630118951
1B	664	1	663	650741556	650742218
1B	664	1	663	652707519	652706857
1B	665	1	663	660730531	660731193
1B	665	1	663	554823555	554824215
1B	664	1	663	630116972	630117633
1B	664	1	663	650589623	650590284
1B	666	1	663	649154037	649154701
1B	664	1	663	502850272	502850934
1B	665	1	663	630121596	630122259
1B	665	1	663	631899966	631900628
1B	665	1	663	652708183	652707520
1B	664	1	663	291725590	291724929
1B	664	1	663	615419703	615420364
1B	664	1	663	630113666	630114327
1B	664	1	663	649176480	649177141
1B	664	1	663	492571637	492570978
1B	666	1	663	649167925	649168589
1B	666	1	663	24498464	24499127
1B	664	1	663	45935997	45935335
1B	664	1	663	397475851	397476513
1B	659	6	663	621312312	621311656
1B	665	1	663	630112339	630113002
1B	665	1	663	630115645	630116308
1B	664	1	663	630123588	630124250
1B	665	1	663	632054965	632054302
1B	665	1	663	649136203	649136865
1B	666	1	663	649156684	649157347
1B	665	1	663	650592265	650592927
1B	664	1	663	674932891	674933548
1B	664	1	663	679970876	679971538
1B	661	1	660	16990384	16991041
1B	665	1	663	579566091	579565430
1B	664	1	663	650588303	650588963
1B	664	1	663	652710170	652709510
1B	665	1	663	30821575	30822237
1B	665	1	663	44974473	44975136
1B	664	1	663	100263713	100264375
1B	664	1	663	155196995	155196333
1B	647	18	663	626627570	626628214
1B	664	1	663	630120279	630120941
1B	664	1	663	648095515	648094853
1B	665	1	663	649138178	649138840
1B	666	1	663	649158670	649159332
1B	664	1	663	649166603	649167265
1B	664	1	663	57623828	57623168
1B	664	1	663	77288915	77288255
1B	664	1	663	601587886	601588547
1B	664	1	663	650590944	650591605
1B	662	3	663	44514186	44513526
1B	662	3	663	95638247	95638907
1B	664	1	663	100264376	100265035
1B	647	18	663	25871949	25872593
1B	666	1	663	147197147	147197810
1B	665	1	663	515586300	515585637
1B	664	1	663	554824216	554824878
1B	665	1	663	650594240	650594902
1B	664	1	663	660729868	660730530
1B	663	1	662	36802029	36801368
1B	666	1	663	314369109	314369770
1B	639	26	663	631898680	631899317
1B	664	1	663	649139499	649140159
1B	664	1	663	649175157	649175818
1B	664	1	663	649178980	649179641
1B	664	1	663	495183972	495184631
1B	665	1	663	630114328	630114981
1B	664	1	663	649160655	649161314
1B	665	1	663	671952764	671952105
1B	641	26	663	45937300	45936661
1B	665	1	663	291724928	291724266
1B	664	1	663	331500597	331499935
1B	662	4	663	555549573	555548914
1B	665	1	663	615420365	615421027
1B	665	1	663	621298144	621297481
1B	664	1	663	46884351	46885012
1B	664	1	663	80559002	80558342
1B	639	26	663	504446958	504446321
1B	664	1	663	649169250	649169910
1B	639	26	663	652710808	652710171
1B	663	3	663	30159044	30159704
1B	664	1	663	30387385	30388044
1B	668	1	663	136329624	136330288
1B	665	1	663	630120942	630121595
1B	647	18	663	25914502	25915146
1B	662	1	661	44975137	44975796
1B	664	1	663	45936660	45935998
1B	662	1	661	77289576	77288918
1B	664	1	663	96733580	96732918
1B	664	1	663	504444994	504444332
1B	639	28	663	606292987	606292351
1B	664	1	663	644060023	644060685
1B	664	1	663	47360740	47360079
1B	664	1	663	225913587	225912927
1B	661	1	660	397476514	397477171
1B	640	26	663	515587603	515586966
1B	664	1	663	626628215	626628875
1B	664	1	663	649132245	649132905
1B	665	1	663	649393598	649392937
1B	664	1	663	649394260	649393599
1B	666	1	663	26657504	26656840
1B	641	24	663	44465015	44464376
1B	667	1	663	89278922	89279586
1B	665	1	663	630117634	630118287
1B	665	1	663	30388045	30388707
1B	641	26	663	64355426	64356065
1B	665	1	663	95990587	95989925
1B	665	1	663	314367781	314368444
1B	664	1	663	557316790	557317452
1B	665	1	663	633504270	633504932
1B	665	1	663	649140820	649141482
1B	665	1	663	649146105	649146767
1B	666	1	663	649152715	649153377
1B	665	1	663	661493610	661494272
1B	664	1	663	30159705	30160366
1B	663	1	662	36801366	36800705
1B	664	1	663	43217020	43216359
1B	664	1	663	72724884	72725544
1B	664	1	663	75317139	75316478
1B	639	26	663	78813811	78813174
1B	664	1	663	80559663	80559003
1B	664	1	663	135309881	135309221
1B	664	1	663	150771806	150771145
1B	664	1	663	331499934	331499273
1B	640	26	663	632058256	632057618
1B	664	1	663	648094852	648094192
1B	640	26	663	671954065	671953427
1B	639	26	663	676964454	676965091
1B	665	1	663	36800703	36800044
1B	666	1	663	492570977	492570313
1B	663	3	663	596602810	596602150
1B	660	6	663	596603471	596602813
1B	657	8	663	649130932	649131585
1B	666	1	663	649151390	649152054
1B	638	28	663	58913437	58914072
1B	667	3	663	64356068	64356733
1B	666	1	663	537492687	537492024
1B	665	1	663	553720945	553721607
1B	665	1	663	615419040	615419702
1B	665	1	663	618027378	618026716
1B	666	1	663	649163958	649164620
1B	640	26	663	658610604	658609971
1B	639	26	663	663397813	663397179
1B	664	1	663	678707319	678707981
1B	664	1	663	16991045	16991706
1B	664	1	663	112964186	112964847
1B	664	1	663	150769153	150768492
1B	639	26	663	502848972	502849609
1B	649	18	663	522613100	522613747
1B	661	4	663	541917551	541916894
1B	664	1	663	579695410	579696070
1B	664	1	663	647632555	647633216
1B	664	1	663	647633217	647633877
1B	664	1	663	649130264	649130925
1B	664	1	663	649162637	649163297
1B	664	1	663	649171883	649172543
1B	665	1	663	77288254	77287596
1B	639	26	663	95637608	95638244
1B	648	18	663	104132664	104133310
1B	639	26	663	402297865	402298501
1B	639	26	663	649394897	649394261
1B	640	26	663	674932254	674932890
1B	664	1	663	44972484	44973146
1B	662	4	663	50711814	50711155
1B	665	1	663	504446320	504445658
1B	641	24	663	620009450	620008812
1B	665	1	663	621680890	621680227
1B	665	1	663	649133566	649134229
1B	665	1	663	649150067	649150729
1B	664	1	663	658609970	658609313
1B	642	26	663	659300281	659300921
1B	639	26	663	3565272	3565909
1B	639	26	663	46883051	46883688
1B	664	1	663	75313827	75313166
1B	664	1	663	89278261	89278921
1B	664	1	663	128984439	128983778
1B	639	26	663	135938812	135938175
1B	639	26	663	314367143	314367780
1B	664	1	663	480414323	480414983
1B	664	1	663	621298806	621298145
1B	665	1	663	649161315	649161976
1B	664	1	663	650586982	650587643
1B	646	19	663	651710225	651709583
1B	639	26	663	113494566	113493930
1B	639	26	663	579567381	579566745
1B	656	9	663	595157602	595156948
1B	639	26	663	621312953	621312318
1B	639	26	663	652196853	652197489
1B	663	3	663	652198156	652198817
1B	664	1	663	24497801	24498463
1B	665	1	663	95638908	95639570
1B	641	24	663	145800751	145800113
1B	664	1	663	150770480	150769818
1B	653	13	663	609245024	609244373
1B	665	1	663	649144782	649145444
1B	664	1	663	654028802	654028140
1B	639	26	663	30386747	30387384
1B	664	1	663	32415443	32414782
1B	664	1	663	39235528	39236189
1B	665	1	663	147195829	147196490
1B	664	1	663	150763861	150763201
1B	664	1	663	150765185	150764524
1B	664	1	663	150767829	150767169
1B	640	26	663	331501236	331500598
1B	664	1	663	554577516	554578176
1B	664	1	663	558830367	558829706
1B	639	26	663	629085114	629084477
1B	665	1	663	649159333	649159994
1B	666	1	663	44973808	44974472
1B	639	26	663	48473437	48474072
1B	639	26	663	77290212	77289577
1B	664	1	663	78813173	78812514
1B	639	26	663	97733521	97732885
1B	640	26	663	450940428	450939792
1B	666	1	663	516111974	516111310
1B	639	26	663	556158025	556157390
1B	639	26	663	620859448	620858812
1B	666	1	663	649148742	649149406
1B	660	1	659	671072646	671073302
1B	664	1	663	35779849	35780511
1B	665	1	663	97732222	97731559
1B	665	1	663	112967512	112968175
1B	665	1	663	150771144	150770481
1B	666	1	663	450939791	450939128
1B	640	26	663	22163219	22163856
1B	665	1	663	43216358	43215697
1B	664	1	663	75894844	75894184
1B	664	1	663	145799449	145798788
1B	664	1	663	641800944	641801605
1B	664	1	663	671953426	671952765
1B	664	1	663	12046525	12047184
1B	639	26	663	13227295	13227931
1B	639	26	663	26951682	26951046
1B	665	1	661	29659989	29660650
1B	665	1	663	32170010	32170668
1B	641	24	663	55305899	55305260
1B	662	3	663	112966851	112967511
1B	641	24	663	121127074	121126435
1B	668	1	663	555550242	555549577
1B	639	26	663	595330015	595330651
1B	664	1	663	649173204	649173863
1B	664	1	663	649180302	649180954
1B	641	24	663	18583891	18583253
1B	665	1	663	42654324	42654986
1B	665	1	663	112968176	112968838
1B	665	1	663	145800112	145799450
1B	666	1	663	150769817	150769154
1B	665	1	663	150773130	150772468
1B	665	1	663	314368445	314369108
1B	664	1	663	555021607	555022269
1B	664	1	663	556157389	556156727
1B	667	1	663	649142143	649142805
1B	664	1	663	651709582	651708920
1B	667	1	663	652197490	652198153
1B	664	1	663	17799897	17799236
1B	640	26	663	32416082	32415444
1B	639	26	663	96321553	96320916
1B	669	1	663	135937509	135936842
1B	664	1	663	145729050	145729711
1B	664	1	663	502849610	502850271
1B	664	1	663	606292350	606291696
1B	664	1	663	609758389	609759050
1B	664	1	663	12045866	12046524
1B	664	1	663	66986332	66986991
1B	639	26	663	135324741	135324105
1B	639	26	663	489711544	489710908
1B	642	24	663	505088949	505088309
1B	666	1	663	621681555	621680891
1B	665	1	663	649159995	649160654
1B	647	18	663	24294539	24295183
1B	639	26	663	30820941	30821574
1B	665	1	663	43624923	43625585
1B	638	1	636	44457919	44457283
1B	648	18	663	535140100	535140744
1B	665	1	663	557204752	557205414
1B	664	1	663	609757726	609758388
1B	664	1	663	618026715	618026053
1B	664	1	663	629084476	629083814
1B	663	3	663	642571889	642572548
1B	647	18	663	644059379	644060022
1B	663	2	663	649163299	649163957
1B	664	1	663	12044545	12045205
1B	663	1	663	35777201	35777862
1B	666	1	663	35777863	35778524
1B	639	26	663	96698495	96699132
1B	664	1	663	119719526	119720187
1B	665	1	663	150772467	150771807
1B	665	1	663	170136660	170137321
1B	657	1	656	504445657	504445002
1B	664	1	663	620438392	620437732
1B	640	26	663	661492972	661493609
1B	664	1	663	669792878	669792218
1B	664	1	663	12045206	12045865
1B	664	1	663	27469062	27468410
1B	665	1	663	104133311	104133964
1B	639	26	663	106880196	106879561
1B	639	26	663	128404783	128404147
1B	664	1	663	494481742	494482401
1B	664	1	663	494483064	494483723
1B	666	1	663	515586965	515586301
1B	665	1	663	579566744	579566092
1B	647	18	663	579694101	579694746
1B	639	26	663	621299443	621298807
1B	664	1	663	641800284	641800943
1B	664	1	663	642571227	642571886
1B	654	12	663	648970393	648969742
1B	665	1	663	649135543	649136202
1B	664	1	663	649149407	649150066
1B	639	26	663	662322655	662322019
1B	667	1	663	34788201	34787538
1B	653	12	663	75894172	75893523
1B	647	18	663	119718882	119719525
1B	666	1	663	150765849	150765186
1B	666	1	663	358225083	358225746
1B	666	1	663	419902569	419903232
1B	665	1	663	537492023	537491361
1B	664	1	663	650593588	650594239
1B	665	1	663	679971539	679972202
1B	640	26	663	42653685	42654323
1B	640	26	663	122044087	122044724
1B	664	1	663	128404146	128403485
1B	665	1	663	150764523	150763862
1B	665	1	663	150768491	150767830
1B	654	12	663	359929910	359929262
1B	664	1	663	494482402	494483063
1B	664	1	663	522614405	522615065
1B	668	1	663	620437731	620437065
1B	664	1	663	620858811	620858150
1B	664	1	663	649137517	649138177
1B	666	1	663	18134992	18135656
1B	639	26	663	24085988	24086623
1B	648	18	663	30170914	30171560
1B	642	24	663	41378122	41377482
1B	640	26	663	96734878	96734242
1B	663	3	663	177197694	177198354
1B	642	24	663	291726230	291725591
1B	665	1	663	386353709	386354367
1B	664	1	663	419900587	419901246
1B	639	26	663	541918191	541917555
1B	642	24	663	593498068	593497429
1B	667	1	663	616892689	616892024
1B	642	24	663	616893993	616893354
1B	664	1	663	649134890	649135542
1B	666	1	663	649143467	649144120
1B	666	1	663	649147428	649148080
1B	664	1	663	649172544	649173203
1B	665	1	663	650588964	650589622
1B	639	26	663	674563945	674563309
1B	666	1	663	18135657	18136319
1B	662	3	663	122046031	122046690
1B	665	1	663	145727724	145728386
1B	664	1	663	168714323	168713661
1B	665	1	663	494481079	494481741
1B	664	1	663	649136866	649137516
1B	665	1	663	670883779	670883116
1B	639	26	663	57624461	57623829
1B	664	1	663	112965518	112966179
1B	664	1	663	138020871	138020211
1B	664	1	662	145798787	145798131
1B	666	1	663	187623850	187623189
1B	665	1	663	419901247	419901908
1B	665	1	663	535140745	535141406
1B	639	26	663	595158250	595157613
1B	653	12	663	612671042	612671690
1B	664	1	663	649144121	649144781
1B	664	1	663	649165942	649166602
1B	664	1	663	649175819	649176479
1B	639	26	663	660729230	660729867
1B	665	1	663	17799235	17798576
1B	643	24	662	36802671	36802031
1B	647	18	663	112962871	112963516
1B	664	1	663	147195170	147195828
1B	648	18	663	163121778	163122423
1B	643	24	663	537493327	537492688
1B	665	1	663	555022270	555022929
1B	664	1	663	649132906	649133565
1B	664	1	663	649134230	649134889
1B	664	1	663	649140160	649140819
1B	664	1	663	649145445	649146104
1B	664	1	663	649169911	649170569
1B	663	1	661	659300922	659301582
1B	641	24	663	670885077	670884438
1B	647	18	663	679970230	679970875
1B	662	4	663	18872807	18873466
1B	665	1	663	39885700	39886363
1B	664	1	663	53523198	53522536
1B	665	1	663	113493929	113493266
1B	659	6	663	119720855	119721510
1B	664	1	663	128403484	128402822
1B	665	1	663	480413004	480413666
1B	641	26	663	492572277	492571638
1B	667	1	663	522613748	522614404
1B	665	1	663	553721608	553722271
1B	665	1	663	622720344	622721006
1B	639	26	663	651710904	651710270
1B	665	1	663	2122845	2123506
1B	664	1	663	44973147	44973807
1B	666	1	663	95989924	95989264
1B	664	1	663	147196491	147197146
1B	667	1	663	187622530	187621869
1B	639	26	663	225914225	225913588
1B	653	12	663	419901920	419902568
1B	664	1	663	434081779	434082440
1B	664	1	663	494483724	494484385
1B	651	18	663	553720297	553720944
1B	664	1	663	562508517	562507857
1B	662	3	663	631899320	631899965
1B	641	26	663	631918806	631918169
1B	664	1	663	633882768	633882107
1B	664	1	663	649148081	649148741
1B	664	1	663	649171222	649171882
1B	665	1	663	13227932	13228585
1B	641	24	663	44458559	44457920
1B	639	26	663	97112148	97112784
1B	667	1	663	113369164	113369828
1B	664	1	663	649141483	649142142
1B	664	1	663	649146768	649147427
1B	664	1	663	649161977	649162636
1B	664	1	663	649164621	649165279
1B	664	1	663	649177142	649177801
1B	664	1	663	649179642	649180301
1B	665	1	663	650591606	650592264
1B	639	26	663	650740919	650741555
1B	641	24	663	34790162	34789525
1B	670	1	663	112966180	112966848
1B	664	1	663	155197658	155196996
1B	641	26	663	618028018	618027379
1B	647	18	663	641799639	641800283
1B	664	1	663	649170570	649171221
1B	653	13	663	663397166	663396515
1B	664	1	663	34788863	34788202
1B	664	1	663	35778525	35779186
1B	665	1	663	35779187	35779848
1B	662	3	663	44512862	44512205
1B	626	48	663	47361365	47360741
1B	665	1	663	75317801	75317140
1B	665	1	663	106825945	106826606
1B	665	1	663	506626160	506626821
1B	665	1	663	546189008	546188348
1B	665	1	663	649142806	649143466
1B	665	1	663	649158009	649158669
1B	665	1	663	658609312	658608651
1B	643	24	663	10928262	10927622
1B	665	1	663	187621211	187620553
1B	641	24	663	359930561	359929922
1B	642	24	663	551164465	551163826
1B	664	1	663	649153378	649154036
1B	664	1	663	649154702	649155361
1B	664	1	663	649168590	649169249
1B	664	1	663	650590285	650590943
1B	665	1	663	650592928	650593587
1B	665	1	663	674563308	674562656
1B	666	1	663	3565910	3566572
1B	670	1	663	112963517	112964185
1B	659	9	663	187618571	187617919
1B	666	1	663	191141279	191141941
1B	664	1	663	399445158	399445815
1B	665	1	663	547182631	547181969
1B	642	24	663	596604115	596603477
1B	641	24	663	629321615	629320978
1B	657	8	663	649131592	649132244
1B	665	1	663	670884437	670883780
1B	649	17	663	678706013	678706656
1B	658	7	663	12047190	12047845
1B	649	18	663	18134344	18134991
1B	664	1	663	34789524	34788864
1B	664	1	663	35288265	35287604
1B	664	1	663	36505813	36506474
1B	664	1	663	46883689	46884350
1B	641	26	663	100263075	100263712
1B	664	1	663	136328963	136329623
1B	664	1	663	419899926	419900586
1B	664	1	663	477424858	477424197
1B	665	1	663	649155362	649156022
1B	665	1	663	649156023	649156683
1B	665	1	663	649157348	649158008
1B	664	1	663	678706657	678707318
1B	657	8	663	7340053	7339400
1B	642	24	663	17800538	17799898
1B	654	10	662	27468400	27467750
1B	664	1	663	28894569	28893911
1B	640	26	663	35289563	35288927
1B	664	1	663	96320915	96320269
1B	665	1	663	167465504	167466162
1B	665	1	663	167467470	167468128
1B	639	26	663	554822918	554823554
1B	667	1	663	578474739	578475403
1B	639	26	663	594992259	594991623
1B	642	24	663	621682195	621681556
1B	664	1	663	633503610	633504269
1B	664	1	663	649150730	649151389
1B	664	1	663	649152055	649152714
1B	665	1	663	72965189	72965852
1B	665	1	663	74368128	74368791
1B	666	1	663	75493713	75494375
1B	671	1	663	112964848	112965517
1B	666	1	663	138019544	138018881
1B	665	1	663	535142068	535142730
1B	642	24	663	556422694	556422056
1B	638	28	663	572853910	572853275
1B	665	1	663	616893353	616892690
1B	665	1	663	2130446	2131107
1B	639	26	663	15168012	15167375
1B	664	1	663	39836720	39836060
1B	665	1	663	39851658	39850997
1B	664	1	663	72951990	72952650
1B	664	1	663	72963864	72964525
1B	664	1	663	72968504	72969165
1B	665	1	663	75312502	75311841
1B	665	1	663	75315814	75315153
1B	665	1	663	102082369	102081709
1B	653	12	661	113009900	113009251
1B	664	1	663	121126434	121125774
1B	656	12	663	138020199	138019545
1B	652	12	662	173736681	173737329
1B	664	1	663	419899265	419899925
1B	665	1	663	593668482	593669143
1B	665	1	663	41377481	41376822
1B	667	1	663	44512204	44511540
1B	667	1	663	53522535	53521871
1B	664	1	663	82097716	82097057
1B	639	26	663	95991223	95990588
1B	665	1	663	97446336	97446995
1B	666	1	663	102079063	102078404
1B	647	18	663	494480433	494481078
1B	667	1	663	551163163	551162499
1B	665	1	663	627572640	627573298
1B	664	1	663	648971057	648970405
1B	664	1	663	649167266	649167924
1B	664	1	663	649174497	649175156
1B	664	1	663	650587644	650588302
1B	664	1	663	45466987	45466325
1B	665	1	663	102083032	102082370
1B	665	1	663	187619238	187618582
1B	665	1	663	187620552	187619896
1B	648	18	663	266206963	266207607
1B	642	24	663	468188904	468188267
1B	665	1	663	558829705	558829054
1B	664	1	663	609287927	609287265
1B	665	1	663	640519952	640520615
1B	664	1	663	648448494	648449156
1B	664	1	663	44513525	44512865
1B	639	26	663	71918397	71919034
1B	664	1	663	72971816	72972477
1B	666	1	663	72994600	72995261
1B	641	26	663	113367864	113368502
1B	641	26	663	136328324	136328962
1B	655	12	663	386353055	386353708
1B	639	26	663	483007155	483007792
1B	665	1	663	593667820	593668481
1B	665	1	663	595330652	595331313
1B	664	1	663	629320977	629320317
1B	639	26	663	635914433	635915065
1B	665	1	663	638169748	638170409
1B	665	1	663	640518627	640519288
1B	665	1	663	669518724	669518063
1B	641	26	663	671067529	671068161
1B	641	24	663	20749156	20748517
1B	642	24	663	128985079	128984440
1B	665	1	663	566095570	566094912
1B	662	3	663	648449159	648449813
[truncated: 18,749 more rows]

## Sheet: TtuSat07-333
TtuSat07-333
satDNA lenght 333 nt
Genome assembly analysis (Svevo.v1)
				CHROMOSOME POSITION
Chromosome	alignment length	alignment start	alignment end	start	end				FISH Signal
1A	332	3	333	531647432	531647762			Chromosome 1A
1A	332	3	333	531649439	531649769			Chromosome 1B
1A	332	3	333	531637404	531637734			Chromosome 2A
1A	332	3	333	531644755	531645085			Chromosome 2B
1A	332	3	333	531654117	531654448			Chromosome 3A
1A	332	3	333	531634733	531635063			Chromosome 3B
1A	332	3	333	531635400	531635730			Chromosome 4A
1A	332	3	333	531636736	531637066			Chromosome 4B
1A	332	3	333	531638741	531639071			Chromosome 5A
1A	332	3	333	531640745	531641075			Chromosome 5B
1A	332	3	333	531642081	531642411			Chromosome 6A
1A	332	3	333	531645425	531645755			Chromosome 6B
1A	332	3	333	531648771	531649101			Chromosome 7A
1A	332	3	333	531650775	531651105			Chromosome 7B
1A	332	3	333	531652781	531653111
1A	332	3	333	531653448	531653777
1A	332	3	333	531634064	531634394
1A	332	3	333	531636067	531636397
1A	332	3	333	531638072	531638402
1A	332	3	333	531641412	531641742
1A	332	3	333	531642749	531643079
1A	332	3	333	531644087	531644417
1A	332	3	333	531646764	531647094
1A	329	3	330	531652112	531652439
1A	331	3	332	32607114	32607443
1A	332	3	333	531639409	531639738
1A	332	3	333	531646095	531646425
1A	332	3	333	531648102	531648432
1A	332	3	333	531650106	531650436
1A	332	3	333	531654788	531655118
1A	332	3	333	542672834	542672505
1A	332	3	333	20553209	20553539
1A	332	3	333	531651444	531651774
1A	332	3	333	32607781	32608110
1A	332	3	333	531640077	531640406
1A	335	1	333	558860809	558861142
1A	334	1	333	69183455	69183124
1A	332	3	333	531643418	531643747
1A	335	1	333	558714253	558714585
1A	335	1	333	558840516	558840849
1A	334	1	333	43544270	43544601
1A	335	1	333	551057967	551057633
1A	332	1	331	551060657	551060327
1A	335	1	333	558648246	558648580
1A	334	1	333	13927686	13928018
1A	335	1	333	558643574	558643906
1A	332	1	330	558720703	558721033
1A	335	1	333	558875240	558875573
1A	334	1	333	558731372	558731703
1A	334	1	333	558735770	558736101
1A	332	1	331	551063391	551063061
1A	336	1	333	558710924	558711258
1A	326	1	325	575550032	575550356
1A	335	1	333	6913980	6913647
1A	335	1	333	27932719	27932386
1A	335	1	333	69187573	69187241
1A	335	1	333	557644319	557643987
1A	335	2	333	558647586	558647920
1A	335	1	333	558657231	558657563
1A	335	1	333	558719371	558719703
1A	335	1	333	558802981	558803313
1A	334	1	333	575550702	575551035
1A	331	4	332	6914645	6914316
1A	337	1	333	7595273	7595609
1A	334	1	333	557684236	557683905
1A	335	1	333	558824973	558825304
1A	334	1	333	578563754	578564085
1A	336	1	333	19969227	19968894
1A	336	1	333	494292233	494292566
1A	335	1	333	551055768	551055435
1A	335	1	333	551064058	551063726
1A	335	1	333	555832000	555832332
1A	335	1	333	557624757	557624424
1A	335	1	333	557628732	557628399
1A	335	1	333	558660558	558660890
1A	335	1	333	558663234	558663566
1A	335	1	333	558666563	558666895
1A	335	1	333	558697785	558698117
1A	335	1	333	558702456	558702788
1A	334	1	333	558717581	558717914
[truncated: 8,606 more rows]

## Sheet: TtuSat08-343 
TtuSat08-343
[truncated: 11,887 more rows]

## Sheet: TtuSat09-653
TtuSat09-653
[truncated: 1,190 more rows]

[truncated: 27 more sheets: TtuSat10-504, TtuSat11-620 , TtuSat12-178, TtuSat13-1463, TtuSat14-44, TtuSat15-206 , TtuSat16-323 , TtuSat17-567, TtuSat18-319, TtuSat19-72, TtuSat20-1590, TtuSat21-318, TtuSat22-322, TtuSat23-319, TtuSat24-889, TtuSat25-320, TtuSat26-732, TtuSat27-528, TtuSat28-175, TtuSat29-210 …]
