# Supplementary material for: The highly dynamic satellitomes of cultivated wheat species
Source: Ann Bot. 2024 Aug 30;134(6):975–92. doi: 10.1093/aob/mcae132 (PMC11687632; doi:10.1093/aob/mcae132)
Supplement: mcae132_suppl_Supplementary_Table_S5 [file mcae132_suppl_supplementary_table_s5.xlsx]

## Sheet: Total hits found Genomes
Genome assembly	satDNA hits
	TaeSat03-2619	TaeSat12-369	TaeSat24-338	TaeSat30-1389	TtuSat12-178	NCBI link	NCBI RefSeq assembly
Triticum aestivum
IWGSC CS RefSeq v2.1	258	19870	3527	360	0	https://www.ncbi.nlm.nih.gov/datasets/genome/GCF_018294505.1/	GCA_018294505.1
Tae_Kariega_v1	475	20879	3590	331	1645	https://www.ncbi.nlm.nih.gov/datasets/genome/GCA_910594105.1/	GCA_910594105.1
Triticum_aestivum_Renan_v2.1	296	8317	3087	286	64	https://www.ncbi.nlm.nih.gov/datasets/genome/GCA_937894285.1/	GCA_937894285.1
iwgsc_refseqv1.0	505	20587	3397	365	0	https://www.ncbi.nlm.nih.gov/datasets/genome/GCA_900519105.1/	GCA_900519105.1
wheat_cv_fielder_v1_assembly	470	20891	3504	333	644	https://www.ncbi.nlm.nih.gov/datasets/genome/GCA_907166925.1/	GCA_907166925.1
wheat_cv_attraktion_v1	473	20731	3456	449	24715	https://www.ncbi.nlm.nih.gov/datasets/genome/GCA_918797515.1/	GCA_918797515.1
Triticum_aestivum_Renan	296	8317	3087	286	64	https://www.ncbi.nlm.nih.gov/datasets/genome/GCA_920937835.1/	GCA_920937835.1
ASM2589588v1	356	19620	3214	296	156	https://www.ncbi.nlm.nih.gov/datasets/genome/GCA_025895885.1/	GCA_025895885.1
Triticum_4.0	329	22664	4302	295	0	https://www.ncbi.nlm.nih.gov/datasets/genome/GCA_002220415.3/	GCA_002220415.3
10wheat_assembly_spelt	301	19179	3173	330	32	https://www.ncbi.nlm.nih.gov/datasets/genome/GCA_903994165.1/	GCA_903994165.1
10wheat_assembly_arinaLrFor	363	19884	3433	347	9	https://www.ncbi.nlm.nih.gov/datasets/genome/GCA_903993985.1/	GCA_903993985.1
10wheat_assembly_sy_mattis	290	19073	3163	317	6	https://www.ncbi.nlm.nih.gov/datasets/genome/GCA_903994185.1/	GCA_903994185.1
10wheat_assembly_lancer	237	19301	3514	364	17	https://www.ncbi.nlm.nih.gov/datasets/genome/GCA_903993975.1/	GCA_903993975.1
10wheat_assembly_mace	226	19310	3379	340	19	https://www.ncbi.nlm.nih.gov/datasets/genome/GCA_903994175.1/	GCA_903994175.1
10wheat_assembly_norin61	406	18875	3333	323	7	https://www.ncbi.nlm.nih.gov/datasets/genome/GCA_904066035.1/	GCA_904066035.1
10wheat_assembly_stanley	357	19801	3206	350	37	https://www.ncbi.nlm.nih.gov/datasets/genome/GCA_903994155.1/	GCA_903994155.1
10wheat_assembly_julius	352	19926	3108	338	75	https://www.ncbi.nlm.nih.gov/datasets/genome/GCA_903994195.1/	GCA_903994195.1
10wheat_assembly_landmark1	362	19945	3284	345	74	https://www.ncbi.nlm.nih.gov/datasets/genome/GCA_903995565.1/	GCA_903995565.1
10wheat_assembly_jagger	371	17662	3229	340	64	https://www.ncbi.nlm.nih.gov/datasets/genome/GCA_903993795.1/	GCA_903993795.1
NIAB Elite MAGIC Alchemy	224	5993	2324	197	3	https://www.ncbi.nlm.nih.gov/datasets/genome/GCA_951799155.1/	GCA_951799155.1
Tritex_Taestivum_CS	238	20207	3076	474	0	https://www.ncbi.nlm.nih.gov/datasets/genome/GCA_902651665.1/	GCA_902651665.1
wheat TGACv2	216	2876	1593	321	0	https://www.ncbi.nlm.nih.gov/datasets/genome/GCA_900241085.1/	GCA_900241085.1
Triticum_aestivum_CS42_TGAC_v1	219	2379	1556	332	0	https://www.ncbi.nlm.nih.gov/datasets/genome/GCA_900067645.1/	GCA_900067645.1
Triticum_aestivum_weebil_EIv1	257	1884	1666	427	108	https://www.ncbi.nlm.nih.gov/datasets/genome/GCA_902810675.1/	GCA_902810675.1
Triticum_aestivum_Claire_EIv1.1	200	1463	1401	365	212	https://www.ncbi.nlm.nih.gov/datasets/genome/GCA_902810655.1/	GCA_902810655.1
Triticum_aestivum_Cadenza_EIv1.1	213	1572	1477	372	73	https://www.ncbi.nlm.nih.gov/datasets/genome/GCA_902810645.1/	GCA_902810645.1
Triticum_aestivum_Robigus_EIv1.1	193	1427	1437	368	338	https://www.ncbi.nlm.nih.gov/datasets/genome/GCA_902810685.1/	GCA_902810685.1
Triticum_aestivum_Paragon_EIv1.1	204	1425	1440	353	99	https://www.ncbi.nlm.nih.gov/datasets/genome/GCA_902810665.1/	GCA_902810665.1
Triticum turgidum (Genome: AABB)
Svevo.v1	191	5	1472	135	5	https://www.ncbi.nlm.nih.gov/datasets/genome/GCA_900231445.1/	GCA_900231445.1
Triticum urartu (Genome: AA)
Tu2.1	5	6	508	22	0	https://www.ncbi.nlm.nih.gov/datasets/genome/GCF_003073215.2/	GCA_003073215.2
Triticum monococcum (Genome: AA)
PI306540_Tmono	110	8	424	85	0	https://www.ncbi.nlm.nih.gov/datasets/genome/GCA_034509565.1/	GCA_034509565.1
Aegilops speltoides (Genome: BB)
ASM2143724v1	50	2776	347	29	624	https://www.ncbi.nlm.nih.gov/datasets/genome/GCA_021437245.1/	GCA_021437245.1
aegilops_speltoides_cv_tivon	54	4142	308	27	100	https://www.ncbi.nlm.nih.gov/datasets/genome/GCA_944222845.1/	GCA_944222845.1
Aegilops tauschii (Genome: DD)
Aet v5.0	189	20949	2068	187	0	https://www.ncbi.nlm.nih.gov/datasets/genome/GCF_002575655.2/	GCA_002575655.2
ASM34733v2	65	7719	1456	160	0	https://www.ncbi.nlm.nih.gov/datasets/genome/GCA_000347335.2/	GCA_000347335.2
