# Supplementary material for: The highly dynamic satellitomes of cultivated wheat species
Source: Ann Bot. 2024 Aug 30;134(6):975–92. doi: 10.1093/aob/mcae132 (PMC11687632; doi:10.1093/aob/mcae132)
Supplement: mcae132_suppl_Supplementary_Table_S6 [file mcae132_suppl_supplementary_table_s6.xlsx]

## Sheet: Primer-BLAST-TtuSat12
Primer-BLAST
TtuSat12-178 F: ACTCACATATGGCCGGTTTT
TtuSat12-178 R: AACACCTCGATAACTTGCTCA
Genome	NCBI RefSeq assembly	Products on target templates
Triticum aestivum
IWGSC CS RefSeq v2.1	GCA_018294505.1	No target templates were found in selected database
Tae_Kariega_v1	GCA_910594105.1	Triticum aestivum genome assembly, chromosome: UA	OU343190.1
		Triticum aestivum genome assembly, chromosome: 6B	OU343181.1
Triticum_aestivum_Renan_v2.1	GCA_937894285.1	Triticum aestivum genome assembly, chromosome: 3B	OW530317.1
		Triticum aestivum genome assembly, chromosome: 3D	OW530318.1
iwgsc_refseqv1.0	GCA_900519105.1	No target templates were found in selected database
wheat_cv_fielder_v1_assembly	GCA_907166925.1	Triticum aestivum genome assembly, chromosome: 2A	OU015724.1
		Triticum aestivum genome assembly, contig: contig_corrected_v1_2520, whole genome shotgun sequence	CAJRHR010000005.1
wheat_cv_attraktion_v1	GCA_918797515.1	Triticum aestivum genome assembly, chromosome: 4A	OU963881.1
		Triticum aestivum genome assembly, chromosome: 3A	OU963878.1
		Triticum aestivum genome assembly, chromosome: 2B	OU963876.1
		Triticum aestivum genome assembly, chromosome: 3B	OU963879.1
Triticum_aestivum_Renan	GCA_920937835.1	Triticum aestivum genome assembly, chromosome: 3B	OV100744.1
		Triticum aestivum genome assembly, chromosome: 3D	OV100745.1
ASM2589588v1	GCA_025895885.1	Triticum aestivum cultivar Aikang58 chromosome 2A, whole genome shotgun sequence	CM047353.1
		Triticum aestivum cultivar Aikang58 chromosome 3D, whole genome shotgun sequence	CM047358.1
		Triticum aestivum cultivar Aikang58 chromosome 3B, whole genome shotgun sequence	CM047357.1
		Triticum aestivum cultivar Aikang58 chromosome 5B, whole genome shotgun sequence	CM047363.1
Triticum_4.0	GCA_002220415.3	No target templates were found in selected database
10wheat_assembly_spelt	GCA_903994165.1	Triticum aestivum genome assembly, chromosome: 2B	LR865483.1
		Triticum aestivum genome assembly, chromosome: 6A	LR865494.1
		Triticum aestivum genome assembly, chromosome: 3B	LR865486.1
10wheat_assembly_arinaLrFor	GCA_903993985.1	Triticum aestivum genome assembly, contig: scaffold_v3_1286, whole genome shotgun sequence	CAJEVW010001913.1
		Triticum aestivum genome assembly, chromosome: 3B	LR862557.1
10wheat_assembly_sy_mattis	GCA_903994185.1	Triticum aestivum genome assembly, chromosome: 3B	LR865767.1
10wheat_assembly_lancer	GCA_903993975.1	Triticum aestivum genome assembly, contig: scaffold_corrected_v1_889, whole genome shotgun sequence	CAJEVV010003095.1
		Triticum aestivum genome assembly, contig: scaffold_corrected_v1_14639, whole genome shotgun sequence	CAJEVV010006090.1
		Triticum aestivum genome assembly, contig: scaffold_corrected_v1_55823, whole genome shotgun sequence	CAJEVV010007763.1
10wheat_assembly_mace	GCA_903994175.1	Triticum aestivum genome assembly, chromosome: 2A	LR865461.1
		Triticum aestivum genome assembly, chromosome: 2B	LR865462.1
		Triticum aestivum genome assembly, chromosome: 2D	LR865463.1
10wheat_assembly_norin61	GCA_904066035.1	Triticum aestivum genome assembly, chromosome: 3B	LR878442.1
10wheat_assembly_stanley	GCA_903994155.1	Triticum aestivum genome assembly, contig: scaffold_v3_2430, whole genome shotgun sequence	CAJEWR010001354.1
		Triticum aestivum genome assembly, chromosome: 2B	LR865743.1
		Triticum aestivum genome assembly, contig: scaffold_v3_2395, whole genome shotgun sequence	CAJEWR010002375.1
		Triticum aestivum genome assembly, contig: scaffold_v3_20985, whole genome shotgun sequence	CAJEWR010071524.1
		Triticum aestivum genome assembly, contig: scaffold_v3_18973, whole genome shotgun sequence	CAJEWR010076967.1
		Triticum aestivum genome assembly, chromosome: 2D	LR865744.1
10wheat_assembly_julius	GCA_903994195.1	Triticum aestivum genome assembly, contig: scaffold_v5_43146, whole genome shotgun sequence	CAJEWQ010051527.1
		Triticum aestivum genome assembly, contig: scaffold_v5_1271, whole genome shotgun sequence	CAJEWQ010002513.1
		Triticum aestivum genome assembly, contig: scaffold_v5_87946, whole genome shotgun sequence	CAJEWQ010010467.1
		Triticum aestivum genome assembly, contig: scaffold_v5_15323, whole genome shotgun sequence	CAJEWQ010064190.1
		Triticum aestivum genome assembly, contig: scaffold_v5_19481, whole genome shotgun sequence	CAJEWQ010086566.1
		Triticum aestivum genome assembly, contig: scaffold_v5_55656, whole genome shotgun sequence	CAJEWQ010079841.1
		Triticum aestivum genome assembly, chromosome: 3B	LR865507.1
10wheat_assembly_landmark1	GCA_903995565.1	Triticum aestivum genome assembly, chromosome: 2B	LR877313.1
		Triticum aestivum genome assembly, contig: scaffold_v5_4469, whole genome shotgun sequence	CAJFAH010001649.1
		Triticum aestivum genome assembly, contig: scaffold_v5_42990, whole genome shotgun sequence	CAJFAH010079605.1
10wheat_assembly_jagger	GCA_903993795.1	Triticum aestivum genome assembly, chromosome: 3B	LR862515.1		NCBI link
		Triticum aestivum genome assembly, contig: scaffold_v14_60506, whole genome shotgun sequence	CAJEVU010086310.1
		Triticum aestivum genome assembly, contig: scaffold_v14_63716, whole genome shotgun sequence	CAJEVU010095541.1
		Triticum aestivum genome assembly, contig: scaffold_v14_3763, whole genome shotgun sequence	CAJEVU010000065.1
		Triticum aestivum genome assembly, contig: scaffold_v14_4068, whole genome shotgun sequence	CAJEVU010004752.1
		Triticum aestivum genome assembly, contig: scaffold_v14_81492, whole genome shotgun sequence	CAJEVU010053300.1
		Triticum aestivum genome assembly, chromosome: 1A	LR862508.1
		Triticum aestivum genome assembly, contig: scaffold_v14_93512, whole genome shotgun sequence	CAJEVU010006984.1
NIAB Elite MAGIC Alchemy	GCA_951799155.1	Triticum aestivum genome assembly, chromosome: 3B	OX637232.1
Tritex_Taestivum_CS	GCA_902651665.1	No target templates were found in selected database			https://www.ncbi.nlm.nih.gov/datasets/genome/GCF_018294505.1/
wheat TGACv2	GCA_900241085.1	No target templates were found in selected database			https://www.ncbi.nlm.nih.gov/datasets/genome/GCA_910594105.1/
Triticum_aestivum_CS42_TGAC_v1	GCA_900067645.1	No target templates were found in selected database			https://www.ncbi.nlm.nih.gov/datasets/genome/GCA_937894285.1/
Triticum_aestivum_weebil_EIv1	GCA_902810675.1	21 PRODUCTS on the scaffold: Triticum aestivum genome assembly, contig: Triticum_aestivum_weebil_EIv1_scaffold	CADDYO010295683.1		https://www.ncbi.nlm.nih.gov/datasets/genome/GCA_900519105.1/
Triticum_aestivum_Claire_EIv1.1	GCA_902810655.1	25 PRODUCTS on the scaffold: Triticum aestivum genome assembly, contig: Triticum_aestivum_Claire_EIv1.1_scaffold_360889, whole genome shotgun sequence	CADDYM010360889.1		https://www.ncbi.nlm.nih.gov/datasets/genome/GCA_907166925.1/
Triticum_aestivum_Cadenza_EIv1.1	GCA_902810645.1	13 PRODUCTS on the scaffold: Triticum aestivum genome assembly, contig: Triticum_aestivum_Cadenza_EIv1.1_scaffold_071521, whole genome shotgun sequence	CADDYN010071521.1		https://www.ncbi.nlm.nih.gov/datasets/genome/GCA_918797515.1/
Triticum_aestivum_Robigus_EIv1.1	GCA_902810685.1	44 PRODUCTS on the scaffold: Triticum aestivum genome assembly, contig: Triticum_aestivum_Robigus_EIv1.1_scaffold_1051198, whole genome shotgun sequence	CADDYY011051198.1		https://www.ncbi.nlm.nih.gov/datasets/genome/GCA_920937835.1/
Triticum_aestivum_Paragon_EIv1.1	GCA_902810665.1	12 PRODUCTS on the scaffold: Triticum aestivum genome assembly, contig: Triticum_aestivum_Paragon_EIv1.1_scaffold_217464, whole genome shotgun sequence	CADDYP010217464.1		https://www.ncbi.nlm.nih.gov/datasets/genome/GCA_025895885.1/
Triticum turgidum (Genome: AABB)
Svevo.v1	GCA_900231445.1	Triticum turgidum subsp. durum genome assembly, chromosome: 3B	LT934116.1		https://www.ncbi.nlm.nih.gov/datasets/genome/GCA_900231445.1/
Triticum urartu (Genome: AA)
Tu2.1	GCA_003073215.2	No target templates were found in selected database			https://www.ncbi.nlm.nih.gov/datasets/genome/GCF_003073215.2/
Triticum monococcum (Genome: AA)
PI306540_Tmono	GCA_034509565.1	No target templates were found in selected database			https://www.ncbi.nlm.nih.gov/datasets/genome/GCA_034509565.1/
Aegilops speltoides (Genome: BB)
ASM2143724v1	GCA_021437245.1	Aegilops speltoides isolate TS01 chromosome 2, whole genome shotgun sequence	CM038142.1		https://www.ncbi.nlm.nih.gov/datasets/genome/GCA_021437245.1/
		Aegilops speltoides isolate TS01 chromosome 6, whole genome shotgun sequence	CM038146.1
		Aegilops speltoides isolate TS01 chromosome 7, whole genome shotgun sequence	CM038147.1
		Aegilops speltoides isolate TS01 chromosome 4, whole genome shotgun sequence	CM038144.1
		Aegilops speltoides isolate TS01 chromosome 3, whole genome shotgun sequence	CM038143.1
		Aegilops speltoides isolate TS01 chromosome 5, whole genome shotgun sequence	CM038145.1
aegilops_speltoides_cv_tivon	GCA_944222845.1	Aegilops speltoides subsp. speltoides genome assembly, chromosome: 4B	OX082600.1		https://www.ncbi.nlm.nih.gov/datasets/genome/GCA_944222845.1/
		Aegilops speltoides subsp. speltoides genome assembly, chromosome: 5B	OX082601.1
		Aegilops speltoides subsp. speltoides genome assembly, chromosome: 7B	OX082603.1
		Aegilops speltoides subsp. speltoides genome assembly, chromosome: 2B	OX082598.1
		Aegilops speltoides subsp. speltoides genome assembly, chromosome: 3B	OX082599.1
		Aegilops speltoides subsp. speltoides genome assembly, chromosome: 1B	OX082597.1
		Aegilops speltoides subsp. speltoides genome assembly, chromosome: 6B	OX082602.1
Aegilops tauschii (Genome: DD)
Aet v5.0	GCA_002575655.2	Aegilops tauschii subsp. strangulata cultivar AL8/78 chromosome 7D, whole genome shotgun sequence	CM008374.2		https://www.ncbi.nlm.nih.gov/datasets/genome/GCF_002575655.2/
ASM34733v2	GCA_000347335.2	Aegilops tauschii cultivar AL8/78 chromosome 3, whole genome shotgun sequence	CM008425.1		https://www.ncbi.nlm.nih.gov/datasets/genome/GCA_000347335.2/
		Aegilops tauschii cultivar AL8/78 chromosome 7, whole genome shotgun sequence	CM008429.1
		Aegilops tauschii cultivar AL8/78 chromosome 5, whole genome shotgun sequence	CM008427.1
